# Supplementary material for: EasyGeSe – a resource for benchmarking genomic prediction methods
Source: BMC Genomics. 2025 Oct 24;26:953. doi: 10.1186/s12864-025-12129-0 (PMC12551357; doi:10.1186/s12864-025-12129-0)
Supplement: Supplementary file 1 — Supplementary Material 1. [file 12864_2025_12129_MOESM1_ESM.xlsx]

## Sheet: TableS1
Table S1. Set of optimal hyperparameters for the Random Forest models obtained with Optuna.
Species	Phenotype	n_estimators	max_depth	min_samples_split	min_samples_leaf	max_features	bootstrap
barley	BaMMV	855	10	4	3	sqrt	FALSE
barley	BaYMV	508	9	6	4	sqrt	FALSE
bean	DF	194	9	7	4	sqrt	FALSE
bean	DPM	582	9	4	2	sqrt	TRUE
bean	PHI	545	8	10	1	sqrt	TRUE
bean	X100SdW	735	10	3	2	sqrt	FALSE
bean	Yd	960	10	7	5	sqrt	FALSE
lentil	DTF	681	8	2	1	sqrt	FALSE
lentil	DTM	947	8	6	3	sqrt	FALSE
lentil	DTS	908	10	7	3	sqrt	FALSE
lentil	REP	483	8	5	1	sqrt	FALSE
lentil	VEG	535	8	6	3	sqrt	FALSE
maize	Ear_Height_cm	625	10	5	3	sqrt	FALSE
maize	Grain_Moisture	954	10	4	2	sqrt	FALSE
maize	Plant_Height_cm	167	10	2	1	sqrt	FALSE
maize	Pollen_DAP_days	926	10	4	2	sqrt	FALSE
maize	Silk_DAP_days	299	10	3	1	sqrt	FALSE
maize	Yield_Mg_ha	446	10	2	2	sqrt	FALSE
oyster	daydead	792	5	12	1	sqrt	FALSE
oyster	mm	554	4	6	4	sqrt	FALSE
pig	MS	855	9	2	4	sqrt	FALSE
pig	PFAI	779	9	2	1	sqrt	FALSE
pine	BA	418	10	3	1	sqrt	FALSE
pine	BD	660	10	3	1	sqrt	FALSE
pine	BLC	371	10	2	2	sqrt	FALSE
pine	c5c6	937	10	2	1	sqrt	FALSE
pine	CWAC	371	10	5	1	sqrt	FALSE
pine	CWAL	668	10	3	1	sqrt	FALSE
pine	DBH	763	10	2	2	sqrt	FALSE
pine	density	774	10	3	1	sqrt	FALSE
pine	gall	399	10	4	1	sqrt	FALSE
pine	HTLC	525	10	4	1	sqrt	FALSE
pine	HT	317	10	5	2	sqrt	FALSE
pine	lateWood.4	548	10	2	1	sqrt	FALSE
pine	lignin	969	10	5	1	sqrt	FALSE
pine	rootnumbin	451	10	6	1	sqrt	FALSE
pine	rootnum	658	10	2	1	sqrt	FALSE
pine	rustbin	547	10	4	1	sqrt	FALSE
pine	stiffnessTree	1000	10	3	1	sqrt	FALSE
rice	Alkali_spreading_value	594	8	6	4	sqrt	TRUE
rice	Amylose_content	62	9	6	1	sqrt	FALSE
rice	Awn_presence	368	5	9	7	sqrt	FALSE
rice	Blast_resistance	122	5	8	2	sqrt	FALSE
rice	Brown_rice_length_width_ratio	956	9	8	5	sqrt	FALSE
rice	Brown_rice_seed_length	243	10	4	3	sqrt	FALSE
rice	Brown_rice_seed_width	200	6	10	1	sqrt	FALSE
rice	Brown_rice_surface_area	478	10	6	7	sqrt	FALSE
rice	Brown_rice_volume	266	8	9	2	sqrt	FALSE
rice	Culm_habit	721	5	10	3	sqrt	FALSE
rice	Flag_leaf_length	798	5	10	1	sqrt	FALSE
rice	Flag_leaf_width	258	8	10	1	sqrt	FALSE
rice	Florets_per_panicle	386	9	10	2	sqrt	FALSE
rice	Flowering_time_at_Aberdeen	924	10	9	2	sqrt	FALSE
rice	Flowering_time_at_Arkansas	85	9	10	1	sqrt	FALSE
rice	Flowering_time_at_Faridpur	75	3	4	2	sqrt	FALSE
rice	FT_ratio_of_Arkansas_Aberdeen	52	10	5	1	sqrt	FALSE
rice	FT_ratio_of_Faridpur_Aberdeen	201	10	2	2	sqrt	FALSE
rice	Leaf_pubescence	78	6	5	2	sqrt	FALSE
rice	Panicle_fertility	209	6	7	1	sqrt	FALSE
rice	Panicle_length	507	9	9	1	sqrt	FALSE
rice	Panicle_number_per_plant	819	10	8	3	sqrt	FALSE
rice	Pericarp_color	906	4	2	1	sqrt	FALSE
rice	Plant_height	304	8	5	2	sqrt	FALSE
rice	Primary_panicle_branch_number	111	6	2	7	sqrt	FALSE
rice	Protein_content	355	8	4	2	sqrt	FALSE
rice	Seed_color	294	10	8	8	log2	TRUE
rice	Seed_length	55	10	5	3	sqrt	FALSE
rice	Seed_length_width_ratio	850	7	3	4	sqrt	FALSE
rice	Seed_number_per_panicle	323	10	9	1	sqrt	FALSE
rice	Seed_surface_area	129	10	7	3	sqrt	FALSE
rice	Seed_volume	525	9	8	2	sqrt	FALSE
rice	Seed_width	152	8	9	1	sqrt	FALSE
rice	Straighthead_suseptability	537	4	3	1	sqrt	FALSE
rice	Year06Flowering_time_at_Arkansas	336	9	7	1	sqrt	FALSE
rice	Year07Flowering_time_at_Arkansas	131	7	7	2	sqrt	FALSE
soybean	C13	961	5	9	7	sqrt	FALSE
soybean	Wilt	439	9	2	6	sqrt	FALSE
wheatG	DTR	565	8	8	2	sqrt	TRUE
wheatG	EW	310	6	6	1	sqrt	TRUE
wheatG	FHB	822	7	4	2	sqrt	FALSE
wheatG	GH	647	8	3	1	sqrt	FALSE
wheatG	GPE	58	10	2	2	sqrt	TRUE
wheatG	GY	725	10	4	2	sqrt	FALSE
wheatG	HAG	644	10	5	2	sqrt	FALSE
wheatG	HD	141	9	2	1	sqrt	FALSE
wheatG	PC	105	10	2	1	log2	FALSE
wheatG	PH	152	10	7	2	sqrt	FALSE
wheatG	SDS	660	10	2	1	sqrt	FALSE
wheatG	SEP	535	9	2	1	log2	FALSE
wheatG	STC	937	10	10	1	sqrt	FALSE
wheatG	SW	657	10	3	1	sqrt	FALSE
wheatG	TKW	808	10	5	1	sqrt	FALSE
wheatG	ZEL	621	9	2	1	sqrt	FALSE

## Sheet: TableS2
Table S2. Set of optimal hyperparameters for the LightGBM models obtained with Optuna.
Species	Phenotype	n_estimators	learning_rate	num_leaves	feature_fraction	lambda_l1
barley	BaMMV	358	0.0170867	13	0.0511664	0.7488
barley	BaYMV	306	0.0154895	38	0.0649393	0.700637
bean	DF	380	0.0270719	44	0.0473593	0.196353
bean	DPM	399	0.0517164	18	0.0138715	0.572233
bean	PHI	172	0.0208446	37	0.113827	1.77305
bean	X100SdW	422	0.0521115	32	0.0209301	0.693732
bean	Yd	458	0.0152111	44	0.0173892	0.843812
lentil	DTF	432	0.0291674	40	0.010665	0.628993
lentil	DTM	451	0.0298086	37	0.160857	0.499568
lentil	DTS	469	0.126606	27	0.0112406	0.169478
lentil	REP	284	0.0328805	43	0.0207321	1.24058
lentil	VEG	219	0.0905716	19	0.0105859	0.551184
maize	Ear_Height_cm	479	0.0500404	19	0.0442714	4.0984
maize	Grain_Moisture	500	0.0840677	10	0.0221836	2.17533
maize	Plant_Height_cm	500	0.0791143	11	0.0476166	3.98335
maize	Pollen_DAP_days	428	0.0711702	11	0.0695213	4.06966
maize	Silk_DAP_days	400	0.0740522	16	0.0594884	3.92598
maize	Yield_Mg_ha	479	0.0466031	20	0.142269	2.76058
oyster	daydead	320	0.014096	49	0.132166	3.78588
oyster	mm	165	0.0150458	34	0.0256583	0.528662
pig	MS	230	0.0167987	20	0.0165091	0.142794
pig	PFAI	300	0.0219727	36	0.011653	4.00384
pine	BA	451	0.0184642	16	0.165642	0.170528
pine	BD	483	0.0257575	37	0.0871097	0.148928
pine	BLC	430	0.0219247	38	0.138049	0.18257
pine	c5c6	493	0.0313893	26	0.0745693	0.915055
pine	CWAC	289	0.0441429	12	0.0676918	1.37912
pine	CWAL	423	0.0221467	11	0.0652437	0.389914
pine	DBH	345	0.050919	11	0.0284911	2.64093
pine	density	492	0.0265348	14	0.110894	0.895482
pine	gall	449	0.0285372	35	0.0918595	0.177219
pine	HTLC	328	0.063267	18	0.0463647	0.298529
pine	HT	468	0.0180516	18	0.190396	0.166136
pine	lateWood.4	499	0.0342971	10	0.137651	0.751748
pine	lignin	490	0.0218138	10	0.0330462	0.153008
pine	rootnumbin	450	0.0183988	48	0.125679	0.17231
pine	rootnum	376	0.0301213	49	0.118782	0.385555
pine	rustbin	453	0.0504707	36	0.0966239	0.148208
pine	stiffnessTree	446	0.0306212	11	0.011132	0.198342
rice	Alkali_spreading_value	438	0.0343778	48	0.0672538	0.155855
rice	Amylose_content	500	0.0115475	19	0.111447	0.251143
rice	Awn_presence	188	0.0192028	27	0.0924611	3.74672
rice	Blast_resistance	262	0.0111392	25	0.0771904	1.03806
rice	Brown_rice_length_width_ratio	131	0.0214646	50	0.147538	0.155946
rice	Brown_rice_seed_length	107	0.0748221	19	0.109642	0.598348
rice	Brown_rice_seed_width	193	0.0159706	19	0.184309	0.206103
rice	Brown_rice_surface_area	144	0.116558	24	0.134509	1.40216
rice	Brown_rice_volume	334	0.0133866	31	0.18156	1.60272
rice	Culm_habit	312	0.011991	17	0.169151	4.18637
rice	Flag_leaf_length	425	0.0175077	45	0.0389821	4.04499
rice	Flag_leaf_width	284	0.0490502	16	0.106073	0.243984
rice	Florets_per_panicle	162	0.0138553	35	0.0652569	0.731913
rice	Flowering_time_at_Aberdeen	273	0.0108313	20	0.113408	0.251291
rice	Flowering_time_at_Arkansas	397	0.0191631	27	0.168469	2.93283
rice	Flowering_time_at_Faridpur	130	0.0111557	30	0.162532	1.9799
rice	FT_ratio_of_Arkansas_Aberdeen	416	0.0153541	25	0.0229769	0.125827
rice	FT_ratio_of_Faridpur_Aberdeen	304	0.135683	18	0.0757297	2.70519
rice	Leaf_pubescence	308	0.0182925	47	0.0307767	0.202246
rice	Panicle_fertility	438	0.120672	45	0.187549	0.86471
rice	Panicle_length	204	0.0514011	40	0.0844085	1.60528
rice	Panicle_number_per_plant	242	0.0358655	17	0.0100051	0.43431
rice	Pericarp_color	233	0.0515659	19	0.078675	0.784678
rice	Plant_height	375	0.0402292	33	0.147692	4.5653
rice	Primary_panicle_branch_number	259	0.0107594	22	0.122034	3.61534
rice	Protein_content	252	0.013708	15	0.119282	3.48771
rice	Seed_color	343	0.100029	46	0.170541	4.17888
rice	Seed_length	214	0.0100375	13	0.188515	0.359786
rice	Seed_length_width_ratio	184	0.0136304	16	0.188701	0.395049
rice	Seed_number_per_panicle	81	0.0368849	10	0.129085	0.252678
rice	Seed_surface_area	174	0.0167637	13	0.191592	0.13316
rice	Seed_volume	345	0.0155846	41	0.0635752	0.346366
rice	Seed_width	346	0.0124243	48	0.0851209	0.318958
rice	Straighthead_suseptability	338	0.0928379	20	0.0813438	2.27035
rice	Year06Flowering_time_at_Arkansas	422	0.0544577	32	0.0507477	0.524645
rice	Year07Flowering_time_at_Arkansas	475	0.0181585	43	0.124899	0.171777
soybean	C13	369	0.0108422	35	0.0196874	1.05811
soybean	Wilt	237	0.0476598	15	0.0438983	2.73129
wheatG	DTR	129	0.0250347	35	0.159431	0.18108
wheatG	EW	445	0.0108195	22	0.0152417	3.51318
wheatG	FHB	246	0.0430583	22	0.0109902	0.260168
wheatG	GH	442	0.0401582	27	0.194091	1.39903
wheatG	GPE	255	0.0291114	49	0.0101318	0.890467
wheatG	GY	453	0.0293388	40	0.027175	0.223352
wheatG	HAG	346	0.030163	49	0.0159699	1.46353
wheatG	HD	473	0.0319788	23	0.180469	0.457535
wheatG	PC	489	0.0601707	38	0.0226275	0.683381
wheatG	PH	216	0.0289712	25	0.0726366	3.27388
wheatG	SDS	395	0.0192814	22	0.0245185	0.177922
wheatG	SEP	387	0.0757633	10	0.0433518	0.231908
wheatG	STC	245	0.124044	19	0.0928268	1.93731
wheatG	SW	443	0.0381692	26	0.0100219	2.45223
wheatG	TKW	271	0.0360582	31	0.0110928	0.453581
wheatG	ZEL	415	0.0759944	29	0.114743	4.54104

## Sheet: TableS3
Table S3. Set of optimal hyperparameters for the XGBoost models obtained with Optuna.
Species	Phenotype	n_estimators	max_depth	learning_rate	subsample	colsample_bytree	min_child_weight	gamma
barley	BaMMV	819	4	0.0107888	0.622786	0.890698	7	0.391696
barley	BaYMV	415	4	0.0122126	0.811713	0.879769	5	0.490824
bean	DF	975	3	0.0128365	0.662458	0.621289	4	0.571832
bean	DPM	417	13	0.0201308	0.511636	0.725563	8	0.00411412
bean	PHI	569	4	0.0220543	0.907296	0.774454	1	0.00523418
bean	X100SdW	757	12	0.0208879	0.500571	0.860361	6	0.801061
bean	Yd	709	3	0.0110924	0.833495	0.504791	5	0.126297
lentil	DTF	911	15	0.0143657	0.547732	0.934348	2	0.9928
lentil	DTM	636	11	0.0170161	0.580573	0.521761	10	0.877873
lentil	DTS	599	13	0.0224275	0.559803	0.820014	3	0.315413
lentil	REP	970	3	0.0109181	0.555763	0.935587	2	0.750587
lentil	VEG	866	14	0.0319287	0.52021	0.630085	1	0.212821
maize	Ear_Height_cm	826	4	0.0320384	0.516889	0.895046	3	0.188011
maize	Grain_Moisture	971	4	0.031318	0.585719	0.992849	8	0.338145
maize	Plant_Height_cm	965	4	0.0481416	0.798262	0.617544	8	0.88417
maize	Pollen_DAP_days	1000	3	0.0394524	0.722099	0.836228	10	0.104399
maize	Silk_DAP_days	975	4	0.0293625	0.514444	0.665802	8	0.153597
maize	Yield_Mg_ha	967	5	0.0237079	0.582196	0.797424	7	0.256478
oyster	daydead	154	15	0.0157403	0.9882	0.958354	10	0.907231
oyster	mm	156	4	0.0264561	0.782449	0.764773	10	0.651865
pig	MS	327	14	0.015854	0.714874	0.861997	10	0.394839
pig	PFAI	201	13	0.0109513	0.502754	0.593978	10	0.808915
pine	BA	918	3	0.0146808	0.515713	0.813208	1	0.53904
pine	BD	580	12	0.0261521	0.654583	0.866608	10	8.65334e-05
pine	BLC	900	3	0.0162574	0.524658	0.758209	8	0.076683
pine	c5c6	321	5	0.033389	0.597841	0.589598	9	0.000113843
pine	CWAC	935	3	0.0170324	0.652285	0.503455	7	0.588834
pine	CWAL	763	3	0.0169076	0.523057	0.866206	10	0.230171
pine	DBH	898	5	0.017652	0.598462	0.53804	3	0.368983
pine	density	983	3	0.0116908	0.592079	0.862589	8	0.05426
pine	gall	359	3	0.023012	0.62799	0.504996	9	0.0555669
pine	HTLC	633	4	0.0148259	0.545291	0.726616	6	0.792436
pine	HT	950	3	0.0115583	0.658479	0.599636	4	0.348127
pine	lateWood.4	702	6	0.013292	0.559857	0.524862	10	0.0211189
pine	lignin	552	12	0.0153013	0.647165	0.996291	6	0.00031813
pine	rootnumbin	461	11	0.0286681	0.633776	0.517632	8	0.00110347
pine	rootnum	746	4	0.0197823	0.760695	0.500242	1	0.00292819
pine	rustbin	688	6	0.0271656	0.620226	0.836371	8	0.000315435
pine	stiffnessTree	511	9	0.0211393	0.553114	0.571052	3	0.00833045
rice	Alkali_spreading_value	743	9	0.057496	0.902148	0.602372	7	0.116071
rice	Amylose_content	358	11	0.0141051	0.774678	0.577603	5	0.756755
rice	Awn_presence	92	3	0.0118599	0.720008	0.985861	2	0.918211
rice	Blast_resistance	938	9	0.0128962	0.812623	0.659682	1	0.977345
rice	Brown_rice_length_width_ratio	410	15	0.0106831	0.596529	0.513973	9	0.0379663
rice	Brown_rice_seed_length	399	5	0.0217779	0.760149	0.614215	1	0.60923
rice	Brown_rice_seed_width	925	6	0.0194691	0.839669	0.780068	9	0.105865
rice	Brown_rice_surface_area	747	10	0.010009	0.579606	0.585985	3	0.0819078
rice	Brown_rice_volume	253	5	0.016191	0.965322	0.616912	9	0.942976
rice	Culm_habit	97	3	0.0414788	0.956939	0.603397	10	0.973179
rice	Flag_leaf_length	266	13	0.012615	0.674443	0.817889	3	0.680126
rice	Flag_leaf_width	631	15	0.0479082	0.642678	0.507289	10	0.0105784
rice	Florets_per_panicle	220	6	0.0349298	0.839923	0.766524	6	0.207437
rice	Flowering_time_at_Aberdeen	251	7	0.0111031	0.596681	0.528689	10	0.0605373
rice	Flowering_time_at_Arkansas	374	3	0.040902	0.652477	0.679062	9	0.15555
rice	Flowering_time_at_Faridpur	51	3	0.0330832	0.555982	0.954372	10	0.285555
rice	FT_ratio_of_Arkansas_Aberdeen	943	3	0.0165821	0.861586	0.987813	1	0.0376651
rice	FT_ratio_of_Faridpur_Aberdeen	871	13	0.010385	0.690996	0.727005	1	0.0019794
rice	Leaf_pubescence	377	3	0.035437	0.671947	0.887938	7	0.624467
rice	Panicle_fertility	333	13	0.0540638	0.962701	0.812324	7	0.0256253
rice	Panicle_length	865	5	0.0112442	0.769968	0.758059	6	0.39489
rice	Panicle_number_per_plant	557	10	0.0599919	0.514645	0.812825	1	0.240052
rice	Pericarp_color	911	4	0.106701	0.672092	0.954006	6	0.148093
rice	Plant_height	804	7	0.0309327	0.66993	0.936514	4	0.129819
rice	Primary_panicle_branch_number	133	3	0.0175055	0.95372	0.999559	2	0.320654
rice	Protein_content	134	9	0.0180971	0.684103	0.724296	2	0.91714
rice	Seed_color	328	11	0.0477913	0.956976	0.829709	4	0.851143
rice	Seed_length_width_ratio	548	13	0.0493961	0.802016	0.756025	8	0.416412
rice	Seed_length	132	10	0.0180235	0.720106	0.593255	3	0.00293702
rice	Seed_number_per_panicle	215	6	0.0110687	0.697455	0.651441	2	0.106078
rice	Seed_surface_area	910	13	0.0220994	0.857888	0.53034	10	0.0909479
rice	Seed_volume	59	14	0.2106	0.813014	0.914496	5	0.127355
rice	Seed_width	896	9	0.0147565	0.638547	0.876806	7	0.124364
rice	Straighthead_suseptability	959	4	0.0128046	0.597263	0.629035	2	0.294836
rice	Year06Flowering_time_at_Arkansas	209	4	0.0140267	0.790643	0.909643	2	0.937143
rice	Year07Flowering_time_at_Arkansas	335	6	0.011402	0.694215	0.901098	1	0.948512
soybean	C13	708	7	0.0225666	0.526449	0.696149	1	0.549351
soybean	Wilt	916	13	0.0131642	0.564159	0.744895	3	0.720427
wheatG	DTR	220	4	0.0145701	0.526783	0.649772	9	0.377873
wheatG	EW	97	10	0.0228122	0.530065	0.916026	10	0.119211
wheatG	FHB	600	4	0.0759189	0.767335	0.686303	7	0.204723
wheatG	GH	973	8	0.0761543	0.713459	0.740498	8	0.289192
wheatG	GPE	168	13	0.0149333	0.516404	0.508465	7	0.117728
wheatG	GY	892	3	0.0154469	0.593352	0.965837	7	0.614867
wheatG	HAG	434	9	0.0368895	0.582715	0.764026	7	0.39554
wheatG	HD	705	9	0.0136252	0.559369	0.642998	10	0.175249
wheatG	PC	437	3	0.0608771	0.572733	0.533003	5	0.0971618
wheatG	PH	840	12	0.0158701	0.536453	0.722602	10	0.980649
wheatG	SDS	662	15	0.0108027	0.570013	0.507897	10	0.397119
wheatG	SEP	651	15	0.0202678	0.892508	0.958728	7	0.308932
wheatG	STC	608	3	0.0135435	0.965973	0.500677	8	0.0592669
wheatG	SW	544	15	0.0130135	0.639642	0.874554	9	0.00899633
wheatG	TKW	663	7	0.0427314	0.82136	0.749439	4	0.569862
wheatG	ZEL	681	8	0.0124791	0.550911	0.926845	10	0.953844

## Sheet: TableS4
Table S4. Benchmarked metrics per trait-model combination. Mean Pearson's correlarion coefficient (r), root mean squared error (RMSE) and user time are reported for every trait and model alongside their standard deviation (SD).
Species	Trait	Model	correlation_mean	correlation_SD	RMSE_mean	RMSE_SD	user_time_mean	user_time_SD
barley	BaMMV	BL	0.685277	0.0219134	1.73253	0.0549586	2139.12	267.158
barley	BaMMV	BRR	0.68729	0.0209708	1.72825	0.0536017	1925.58	217.128
barley	BaMMV	BayesA	0.704365	0.0215483	1.68958	0.0578382	1890.32	412.966
barley	BaMMV	BayesB	0.708918	0.0210851	1.67878	0.0558972	1774.32	233.113
barley	BaMMV	BayesC	0.687972	0.0210239	1.72708	0.0531691	1904.76	378.263
barley	BaMMV	GBLUP	0.68736	0.0210366	1.72851	0.0536385	22.4705	10.0482
barley	BaMMV	LightGBM	0.726489	0.0217327	1.63827	0.0567247	213.416	20.0646
barley	BaMMV	RF	0.704345	0.0259123	1.69327	0.0622288	61.2811	8.96155
barley	BaMMV	RKHS	0.696648	0.0211096	1.70683	0.0541878	58.6438	18.4341
barley	BaMMV	XGBoost	0.722126	0.0217246	1.64644	0.0562119	963.044	32.476
barley	BaYMV	BL	0.532284	0.0419086	0.849034	0.043907	1974.14	330.92
barley	BaYMV	BRR	0.532446	0.0416829	0.84922	0.0432307	1852.27	295.407
barley	BaYMV	BayesA	0.545181	0.042655	0.841737	0.0426069	2131.41	348.874
barley	BaYMV	BayesB	0.548373	0.0424246	0.839119	0.0421631	1677.98	247.224
barley	BaYMV	BayesC	0.532669	0.0417544	0.849154	0.0435826	1877.8	344.411
barley	BaYMV	GBLUP	0.532391	0.0417505	0.849215	0.0437537	19.3719	10.2395
barley	BaYMV	LightGBM	0.568933	0.0400806	0.825921	0.0433189	274.801	56.9938
barley	BaYMV	RF	0.547533	0.0413341	0.839069	0.0443963	32.4547	5.59666
barley	BaYMV	RKHS	0.535804	0.0419964	0.846962	0.0443151	20.9474	6.88047
barley	BaYMV	XGBoost	0.573838	0.0408268	0.821607	0.0433199	527.653	29.0747
bean	DF	BL	0.773958	0.0439472	1.49667	0.129993	75.6463	13.9847
bean	DF	BRR	0.770127	0.0438192	1.50656	0.128418	50.2312	5.73291
bean	DF	BayesA	0.787716	0.0461844	1.45218	0.153557	70.648	1.93853
bean	DF	BayesB	0.785881	0.0407971	1.45571	0.140734	73.2967	10.6
bean	DF	BayesC	0.779737	0.0419274	1.47921	0.124872	67.847	17.3644
bean	DF	GBLUP	0.770082	0.04429	1.50732	0.129988	2.188	0.333223
bean	DF	LightGBM	0.794507	0.0377601	1.42977	0.123857	8.99543	2.14199
bean	DF	RF	0.790371	0.0404471	1.4467	0.118832	1.21566	0.229232
bean	DF	RKHS	0.777392	0.0420178	1.49201	0.124711	4.9014	1.97527
bean	DF	XGBoost	0.799986	0.0380702	1.41483	0.131889	13.2322	2.56496
bean	DPM	BL	0.677053	0.045681	1.52289	0.0957455	68.6202	17.5659
bean	DPM	BRR	0.675536	0.046047	1.52294	0.0973278	50.2307	13.2841
bean	DPM	BayesA	0.676121	0.0457135	1.52074	0.0947369	62.1887	18.4334
bean	DPM	BayesB	0.685918	0.0436542	1.50358	0.0953398	72.2178	13.0677
bean	DPM	BayesC	0.677611	0.0456053	1.52001	0.0960914	64.5736	8.35481
bean	DPM	GBLUP	0.675296	0.0453047	1.52412	0.0938575	1.80668	0.0417659
bean	DPM	LightGBM	0.700376	0.0463399	1.4748	0.117399	4.79332	0.982092
bean	DPM	RF	0.650265	0.0543357	1.58913	0.106595	6.87967	0.859291
bean	DPM	RKHS	0.683418	0.0441273	1.51009	0.0947115	1.97476	0.382949
bean	DPM	XGBoost	0.692269	0.0491578	1.50643	0.112324	14.5036	2.83571
bean	PHI	BL	0.438132	0.0775255	3.98017	0.376231	83.6549	19.56
bean	PHI	BRR	0.436751	0.0781785	3.9763	0.373749	46.8541	11.795
bean	PHI	BayesA	0.438435	0.0764927	3.97864	0.36238	65.9514	16.3125
bean	PHI	BayesB	0.444076	0.0754187	3.96359	0.365926	69.698	19.5006
bean	PHI	BayesC	0.437438	0.0777792	3.97628	0.376408	49.1526	6.45014
bean	PHI	GBLUP	0.435686	0.0774357	3.9785	0.375525	2.90016	0.813358
bean	PHI	LightGBM	0.383293	0.0493869	4.06596	0.429507	7.67753	2.11205
bean	PHI	RF	0.388885	0.089782	4.08407	0.371628	2.25314	0.147712
bean	PHI	RKHS	0.433084	0.0737399	3.9798	0.39378	3.5	1.0764
bean	PHI	XGBoost	0.381236	0.0708491	4.06683	0.39587	12.5284	2.06833
bean	X100SdW	BL	0.67203	0.0563917	2.27592	0.1939	84.899	23.4197
bean	X100SdW	BRR	0.67093	0.0558858	2.2776	0.190383	62.5635	21.4708
bean	X100SdW	BayesA	0.670254	0.0560676	2.28079	0.191762	109.461	7.19984
bean	X100SdW	BayesB	0.670543	0.055505	2.27636	0.191077	91.8916	16.4327
bean	X100SdW	BayesC	0.670565	0.0559842	2.27864	0.192501	64.114	7.85522
bean	X100SdW	GBLUP	0.670366	0.0562847	2.27869	0.189558	2.962	1.53353
bean	X100SdW	LightGBM	0.615706	0.062779	2.42764	0.212155	8.02968	1.9781
bean	X100SdW	RF	0.539839	0.0954345	2.60881	0.261174	6.26232	1.43747
bean	X100SdW	RKHS	0.670262	0.0564895	2.28082	0.201326	2.65088	0.703036
bean	X100SdW	XGBoost	0.612913	0.0663143	2.45603	0.224482	16.2071	1.86256
bean	Yd	BL	0.390273	0.0718972	190.502	14.0933	110.669	24.917
bean	Yd	BRR	0.394824	0.0706842	189.003	14.5394	50.2132	17.262
bean	Yd	BayesA	0.393552	0.0720402	189.472	14.3168	69.7368	13.7232
bean	Yd	BayesB	0.39633	0.0706813	189.078	14.5974	91.9778	34.7074
bean	Yd	BayesC	0.39559	0.0718694	188.924	14.4577	69.6394	9.60949
bean	Yd	GBLUP	0.394789	0.0709284	189.009	14.5255	2.03336	0.0427969
bean	Yd	LightGBM	0.355194	0.0797915	192.581	15.4394	5.2169	1.05616
bean	Yd	RF	0.332759	0.0856561	194.275	15.5419	6.55922	0.753665
bean	Yd	RKHS	0.391588	0.0701519	189.17	14.6553	2.77624	0.931645
bean	Yd	XGBoost	0.347046	0.0822664	193.33	14.4992	15.0346	4.99811
lentil	DTF	BL	0.816007	0.061782	1.89934	0.241612	94.3121	34.3071
lentil	DTF	BRR	0.815691	0.0623118	1.89819	0.244089	76.1953	16.528
lentil	DTF	BayesA	0.816306	0.0621786	1.89313	0.247379	75.6201	7.70194
lentil	DTF	BayesB	0.816736	0.0616509	1.89217	0.244616	88.1917	10.5843
lentil	DTF	BayesC	0.815994	0.0626702	1.89471	0.245481	80.6067	18.3253
lentil	DTF	GBLUP	0.816161	0.0618913	1.89427	0.241608	1.26888	0.180847
lentil	DTF	LightGBM	0.821181	0.0550746	1.87726	0.217108	8.07207	1.38663
lentil	DTF	RF	0.818006	0.0551832	1.89826	0.243841	5.92372	0.196043
lentil	DTF	RKHS	0.825219	0.0586602	1.85834	0.234733	3.82512	1.26087
lentil	DTF	XGBoost	0.820699	0.0541398	1.88482	0.215342	27.8608	6.4853
lentil	DTM	BL	0.840793	0.0420913	1.84849	0.202095	85.248	14.3643
lentil	DTM	BRR	0.841272	0.0424053	1.84482	0.20428	45.8857	0.445398
lentil	DTM	BayesA	0.841369	0.0428102	1.84404	0.205368	81.5948	24.0055
lentil	DTM	BayesB	0.841298	0.04268	1.84515	0.204803	82.4738	22.9703
lentil	DTM	BayesC	0.841635	0.0423354	1.84327	0.203293	65.2841	11.8829
lentil	DTM	GBLUP	0.84126	0.0424979	1.8447	0.204709	1.25368	0.154878
lentil	DTM	LightGBM	0.83908	0.0471344	1.84906	0.200142	12.5405	4.24214
lentil	DTM	RF	0.840998	0.0423653	1.84849	0.210652	4.679	0.259814
lentil	DTM	RKHS	0.844354	0.0416876	1.83053	0.206939	2.41128	1.09622
lentil	DTM	XGBoost	0.845572	0.0466334	1.81378	0.203446	14.8333	2.54336
lentil	DTS	BL	0.85616	0.0461004	1.84542	0.213309	82.885	13.2738
lentil	DTS	BRR	0.856567	0.0462921	1.83836	0.21696	62.1453	7.52247
lentil	DTS	BayesA	0.85646	0.0465386	1.83841	0.216977	67.7774	9.72722
lentil	DTS	BayesB	0.85723	0.0460403	1.83492	0.215735	81.7974	12.3913
lentil	DTS	BayesC	0.856492	0.04644	1.83929	0.217787	103.282	35.7518
lentil	DTS	GBLUP	0.856236	0.0461927	1.84036	0.21415	1.53024	0.71157
lentil	DTS	LightGBM	0.84846	0.0502505	1.87812	0.233874	7.40697	2.27363
lentil	DTS	RF	0.852952	0.0468458	1.87717	0.231743	4.31798	0.0475468
lentil	DTS	RKHS	0.860213	0.0457661	1.82142	0.217501	1.89308	0.49071
lentil	DTS	XGBoost	0.856344	0.0457668	1.84302	0.207802	20.506	2.58571
lentil	REP	BL	0.69841	0.0609475	1.54293	0.125972	84.3312	12.4872
lentil	REP	BRR	0.700643	0.0608498	1.53539	0.124201	56.8572	11.3084
lentil	REP	BayesA	0.700522	0.0601094	1.53494	0.123843	62.6922	10.5812
lentil	REP	BayesB	0.700637	0.0608268	1.53521	0.124152	88.0198	14.2579
lentil	REP	BayesC	0.700259	0.0615086	1.53648	0.12685	76.6788	5.87211
lentil	REP	GBLUP	0.700444	0.0596787	1.53622	0.123657	1.51	0.793242
lentil	REP	LightGBM	0.706864	0.0562712	1.52264	0.124629	6.04244	0.858416
lentil	REP	RF	0.7193	0.060924	1.49662	0.135328	3.79773	0.892196
lentil	REP	RKHS	0.712631	0.0581437	1.51341	0.125081	1.10664	0.0291632
lentil	REP	XGBoost	0.708691	0.0633647	1.51436	0.134573	20.6749	2.68815
lentil	VEG	BL	0.835754	0.0546128	1.9002	0.237638	85.4313	18.6106
lentil	VEG	BRR	0.83674	0.0544725	1.89135	0.236069	46.5745	7.12151
lentil	VEG	BayesA	0.836528	0.0546844	1.89088	0.237481	75.0667	9.24155
lentil	VEG	BayesB	0.836599	0.0551308	1.89102	0.239304	87.3176	18.1191
lentil	VEG	BayesC	0.836496	0.0550226	1.89177	0.239188	75.7373	21.407
lentil	VEG	GBLUP	0.836612	0.0546072	1.89112	0.237248	1.59716	0.4703
lentil	VEG	LightGBM	0.836398	0.0491785	1.8927	0.22667	4.98632	1.00147
lentil	VEG	RF	0.836905	0.0499583	1.91455	0.231606	2.63341	0.262568
lentil	VEG	RKHS	0.843869	0.0525055	1.85894	0.229475	1.24036	0.0343134
lentil	VEG	XGBoost	0.835419	0.0492881	1.89884	0.216506	23.9483	9.22886
maize	Ear_Height_cm	BL	0.838708	0.0108682	5.01598	0.132932	5930.95	764.481
maize	Ear_Height_cm	BRR	0.839319	0.0110684	5.00609	0.133198	5239.36	442.109
maize	Ear_Height_cm	BayesA	0.839816	0.0111898	4.99911	0.135052	5716.95	1228.48
maize	Ear_Height_cm	BayesB	0.840006	0.0110825	4.99617	0.134385	9883.32	2469.66
maize	Ear_Height_cm	BayesC	0.839569	0.0109409	5.00273	0.131954	4210.7	382.977
maize	Ear_Height_cm	GBLUP	0.839342	0.0109415	5.00587	0.132614	367.898	71.6754
maize	Ear_Height_cm	LightGBM	0.830787	0.012546	5.14766	0.143134	1061.65	125.339
maize	Ear_Height_cm	RF	0.757499	0.0127021	6.11297	0.148986	166.521	18.4191
maize	Ear_Height_cm	RKHS	0.856549	0.00942692	4.75135	0.119204	518.997	150.325
maize	Ear_Height_cm	XGBoost	0.830266	0.0120705	5.15327	0.135549	3013.22	130.692
maize	Grain_Moisture	BL	0.883268	0.00767022	0.671528	0.0245061	9353.97	1238.84
maize	Grain_Moisture	BRR	0.883172	0.00775889	0.671788	0.0249	6026.47	823.748
maize	Grain_Moisture	BayesA	0.883022	0.00788507	0.672184	0.0251637	9341.07	1709.07
maize	Grain_Moisture	BayesB	0.88311	0.00779972	0.67194	0.0250081	4980.84	496.177
maize	Grain_Moisture	BayesC	0.883167	0.00778141	0.671779	0.0248493	6574.5	505.505
maize	Grain_Moisture	GBLUP	0.883166	0.00779641	0.671783	0.0248646	371.093	67.7488
maize	Grain_Moisture	LightGBM	0.883643	0.00701462	0.670635	0.0232254	776.371	47.7173
maize	Grain_Moisture	RF	0.854903	0.0100462	0.757838	0.0283953	237.397	21.8809
maize	Grain_Moisture	RKHS	0.892657	0.00759865	0.645429	0.0258698	511.994	57.4777
maize	Grain_Moisture	XGBoost	0.885273	0.00736301	0.666561	0.0221394	3347.26	138.988
maize	Plant_Height_cm	BL	0.857025	0.00932272	6.26426	0.164065	4443.04	228.731
maize	Plant_Height_cm	BRR	0.857338	0.00908631	6.25842	0.160463	4528.22	407.189
maize	Plant_Height_cm	BayesA	0.857601	0.00891066	6.25297	0.159676	5923.21	656.426
maize	Plant_Height_cm	BayesB	0.857712	0.00907313	6.25073	0.160716	5521.89	578.378
maize	Plant_Height_cm	BayesC	0.857674	0.00890884	6.25153	0.158911	5767.75	750.198
maize	Plant_Height_cm	GBLUP	0.857481	0.00902392	6.25537	0.160512	361.644	54.4446
maize	Plant_Height_cm	LightGBM	0.855753	0.00838732	6.29836	0.132063	812.381	71.7841
maize	Plant_Height_cm	RF	0.784701	0.0121514	7.59091	0.211129	45.4949	3.71646
maize	Plant_Height_cm	RKHS	0.878969	0.00669776	5.7968	0.128914	601.686	208.337
maize	Plant_Height_cm	XGBoost	0.856919	0.00901941	6.27809	0.13685	3226.15	133.678
maize	Pollen_DAP_days	BL	0.932359	0.00469062	0.870854	0.0328281	9223.1	1669.51
maize	Pollen_DAP_days	BRR	0.932379	0.00474625	0.870657	0.0331192	5871.88	948.253
maize	Pollen_DAP_days	BayesA	0.932425	0.00475806	0.870347	0.033242	5840.3	514.477
maize	Pollen_DAP_days	BayesB	0.932773	0.00479208	0.868182	0.0332066	5920.87	554.315
maize	Pollen_DAP_days	BayesC	0.932402	0.00473211	0.870511	0.0330278	5468.72	280.437
maize	Pollen_DAP_days	GBLUP	0.932372	0.00465599	0.870714	0.0325092	354.756	69.3848
maize	Pollen_DAP_days	LightGBM	0.932553	0.00423896	0.871005	0.0268989	848.894	85.1098
maize	Pollen_DAP_days	RF	0.901632	0.00492657	1.05717	0.0378547	249.713	35.1316
maize	Pollen_DAP_days	RKHS	0.941828	0.00424117	0.809319	0.0334852	437.927	55.3516
maize	Pollen_DAP_days	XGBoost	0.932244	0.00395693	0.873128	0.027215	3032.01	147.513
maize	Silk_DAP_days	BL	0.931478	0.00689936	0.905019	0.0431655	9699.88	1680.27
maize	Silk_DAP_days	BRR	0.931477	0.00689377	0.904996	0.0433447	6130.53	783.262
maize	Silk_DAP_days	BayesA	0.931483	0.00684694	0.904939	0.0431593	6031.8	660.645
maize	Silk_DAP_days	BayesB	0.931609	0.0069205	0.904189	0.0435331	5798.65	1349.33
maize	Silk_DAP_days	BayesC	0.931491	0.00690156	0.904869	0.0433741	9411.72	2003.82
maize	Silk_DAP_days	GBLUP	0.931473	0.00688784	0.905027	0.0432058	230.944	29.754
maize	Silk_DAP_days	LightGBM	0.929043	0.00675747	0.922263	0.0413088	921.181	81.7211
maize	Silk_DAP_days	RF	0.896615	0.00851558	1.118	0.0459637	87.45	9.73604
maize	Silk_DAP_days	RKHS	0.939641	0.00650397	0.850998	0.0426614	457.2	87.7591
maize	Silk_DAP_days	XGBoost	0.93081	0.00716948	0.911604	0.0444444	3461.22	169.689
maize	Yield_Mg_ha	BL	0.607395	0.0255748	0.543486	0.0166005	9386.02	1572.71
maize	Yield_Mg_ha	BRR	0.608174	0.02522	0.543046	0.0166295	5883.97	434.431
maize	Yield_Mg_ha	BayesA	0.60862	0.0255666	0.54283	0.0167622	6220.44	676.413
maize	Yield_Mg_ha	BayesB	0.608742	0.0256159	0.542734	0.0168281	5652.83	535.989
maize	Yield_Mg_ha	BayesC	0.608532	0.0255427	0.542847	0.0167832	5218.22	1091.9
maize	Yield_Mg_ha	GBLUP	0.608492	0.0253912	0.542891	0.0167569	303.972	29.3142
maize	Yield_Mg_ha	LightGBM	0.676755	0.0226707	0.503818	0.0166842	1269.3	77.762
maize	Yield_Mg_ha	RF	0.610827	0.0231532	0.548841	0.016538	118.139	11.7887
maize	Yield_Mg_ha	RKHS	0.693053	0.0212291	0.493138	0.015474	462.197	69.3644
maize	Yield_Mg_ha	XGBoost	0.678653	0.0227222	0.502982	0.0170119	3739.43	140.525
oyster	daydead	BL	0.295582	0.122263	6.64212	0.748835	58.6923	15.461
oyster	daydead	BRR	0.30487	0.131667	6.57307	0.745957	31.8573	3.22068
oyster	daydead	BayesA	0.307224	0.124047	6.60067	0.755028	46.5752	8.54222
oyster	daydead	BayesB	0.324947	0.125135	6.54239	0.765282	51.0104	10.1433
oyster	daydead	BayesC	0.307659	0.135425	6.57121	0.748918	29.4203	4.62966
oyster	daydead	GBLUP	0.305787	0.1311	6.57551	0.754757	0.80288	0.0617477
oyster	daydead	LightGBM	0.429082	0.127879	6.22108	0.726556	6.41916	1.82994
oyster	daydead	RF	0.428722	0.137772	6.1896	0.713586	2.12368	0.355181
oyster	daydead	RKHS	0.31003	0.136264	6.56054	0.743914	1.15912	0.11281
oyster	daydead	XGBoost	0.399472	0.133815	6.30787	0.675398	4.24477	0.424934
oyster	mm	BL	0.461898	0.091192	9.85118	0.726791	81.9192	18.9292
oyster	mm	BRR	0.458069	0.0959475	9.8722	0.758281	54.7218	9.272
oyster	mm	BayesA	0.461918	0.0927709	9.84687	0.743007	71.6986	6.07375
oyster	mm	BayesB	0.462312	0.0914468	9.83991	0.729467	93.8117	16.3256
oyster	mm	BayesC	0.460727	0.0932843	9.86043	0.736761	75.5119	17.4022
oyster	mm	GBLUP	0.461074	0.0946795	9.84637	0.742364	4.2108	0.729183
oyster	mm	LightGBM	0.453237	0.103971	9.87511	0.781762	3.25597	0.721228
oyster	mm	RF	0.451387	0.112693	9.90432	0.791221	1.62951	0.0459417
oyster	mm	RKHS	0.459096	0.0977188	9.85959	0.762335	2.30684	0.2029
oyster	mm	XGBoost	0.439821	0.0997034	9.96384	0.766448	2.94968	0.145604
pig	MS	BL	0.330807	0.0501968	0.525442	0.0260656	703.462	113.02
pig	MS	BRR	0.329667	0.0502765	0.525638	0.0260282	660.951	145.719
pig	MS	BayesA	0.328898	0.0495877	0.526085	0.0262362	630.453	142.735
pig	MS	BayesB	0.331111	0.0509495	0.525615	0.0259162	751.296	288.473
pig	MS	BayesC	0.330234	0.0511083	0.525668	0.025786	602.624	110.864
pig	MS	GBLUP	0.328704	0.050497	0.526018	0.0258581	65.9386	14.7354
pig	MS	LightGBM	0.341595	0.0510797	0.523328	0.024865	48.4887	7.00049
pig	MS	RF	0.340094	0.0532019	0.524415	0.0251275	44.7481	5.64251
pig	MS	RKHS	0.33436	0.0513092	0.524829	0.0258387	55.4202	12.9974
pig	MS	XGBoost	0.318441	0.0482046	0.528263	0.0251136	127.956	3.94777
pig	PFAI	BL	0.295719	0.0502304	1.44242	0.0946866	550.532	95.2241
pig	PFAI	BRR	0.295961	0.0481078	1.4427	0.0941447	538.098	114.51
pig	PFAI	BayesA	0.292003	0.0472107	1.44605	0.093312	669.857	144.87
pig	PFAI	BayesB	0.295374	0.0484548	1.4434	0.0946368	618.272	99.3635
pig	PFAI	BayesC	0.293605	0.0492561	1.44402	0.0951858	575.275	107.618
pig	PFAI	GBLUP	0.293894	0.0489172	1.44417	0.0945434	69.7253	28.6623
pig	PFAI	LightGBM	0.312881	0.0458893	1.43413	0.0905939	39.6923	8.06127
pig	PFAI	RF	0.310668	0.0547013	1.43693	0.0893628	35.6101	7.94454
pig	PFAI	RKHS	0.30052	0.0493319	1.44058	0.0941835	62.5173	15.0274
pig	PFAI	XGBoost	0.295823	0.0511063	1.44282	0.0928995	112.157	14.3905
pine	BA	BL	0.814781	0.0291295	2.51194	0.169973	33.6468	4.08565
pine	BA	BRR	0.814934	0.0289041	2.51086	0.170821	32.5468	7.59136
pine	BA	BayesA	0.81429	0.0287183	2.5154	0.167679	36.166	7.05138
pine	BA	BayesB	0.812893	0.0292501	2.52217	0.171975	40.4116	10.9414
pine	BA	BayesC	0.813694	0.0292414	2.51771	0.173125	31.3474	10.984
pine	BA	GBLUP	0.81262	0.0287697	2.52392	0.169884	15.5327	7.70029
pine	BA	LightGBM	0.806075	0.0269948	2.56957	0.145016	5.40213	1.34413
pine	BA	RF	0.803113	0.0271266	2.68838	0.143647	4.58799	1.68205
pine	BA	RKHS	0.814283	0.0280076	2.51675	0.162239	13.1135	3.43547
pine	BA	XGBoost	0.806716	0.0270069	2.5598	0.149388	5.70278	0.566511
pine	BD	BL	0.822452	0.0193247	0.0492056	0.002634	36.5767	9.76666
pine	BD	BRR	0.822014	0.0182191	0.0492673	0.00295482	34.834	12.4224
pine	BD	BayesA	0.824269	0.0200871	0.0489621	0.0031901	39.676	5.02155
pine	BD	BayesB	0.823917	0.0198359	0.0490005	0.00309003	43.8085	12.898
pine	BD	BayesC	0.822138	0.0185243	0.049221	0.00282245	32.1084	7.72961
pine	BD	GBLUP	0.820044	0.0192279	0.0494762	0.00305768	6.8794	0.183044
pine	BD	LightGBM	0.833567	0.0198857	0.0481574	0.00324523	2.88446	0.207706
pine	BD	RF	0.825046	0.0219736	0.0513966	0.00336434	4.88334	0.163504
pine	BD	RKHS	0.82677	0.018954	0.0486784	0.00316644	18.3828	8.61348
pine	BD	XGBoost	0.825778	0.0239909	0.0489441	0.00361975	8.26586	0.996747
pine	BLC	BL	0.7948	0.0273689	0.185409	0.0100393	55.5635	24.0885
pine	BLC	BRR	0.793401	0.0270586	0.185932	0.00961392	21.2844	1.19449
pine	BLC	BayesA	0.793678	0.0265249	0.185802	0.00967061	25.2785	1.51505
pine	BLC	BayesB	0.793009	0.0259381	0.185965	0.00968952	48.8068	12.0444
pine	BLC	BayesC	0.793221	0.0259802	0.185946	0.00951509	31.6105	9.31164
pine	BLC	GBLUP	0.792183	0.027723	0.18624	0.0100827	6.77968	0.368889
pine	BLC	LightGBM	0.789353	0.0312596	0.188155	0.00993684	4.15614	0.923103
pine	BLC	RF	0.781354	0.0323711	0.197229	0.00979246	2.82626	0.196458
pine	BLC	RKHS	0.79376	0.028001	0.18569	0.0100054	9.64792	4.97999
pine	BLC	XGBoost	0.789398	0.0310963	0.187569	0.0103454	4.90089	0.559626
pine	CWAC	BL	0.722634	0.0287513	19.1175	0.710286	27.097	1.24792
pine	CWAC	BRR	0.722375	0.0283271	19.1296	0.698061	30.6834	7.8354
pine	CWAC	BayesA	0.722251	0.0284982	19.1264	0.730737	44.8692	12.4996
pine	CWAC	BayesB	0.721047	0.0261825	19.1477	0.703368	35.1028	10.6026
pine	CWAC	BayesC	0.722375	0.0265876	19.1247	0.717764	30.4417	8.38722
pine	CWAC	GBLUP	0.720425	0.0279309	19.1678	0.719835	7.21376	0.254958
pine	CWAC	LightGBM	0.712532	0.0265069	19.4251	0.708684	1.97644	0.432715
pine	CWAC	RF	0.705083	0.0318753	20.1022	0.771064	3.4105	0.707989
pine	CWAC	RKHS	0.722386	0.0271199	19.1248	0.704941	7.747	3.31747
pine	CWAC	XGBoost	0.712269	0.026794	19.418	0.680405	5.2974	0.513823
pine	CWAL	BL	0.771532	0.0264616	8.95843	0.423587	61.8318	16.4148
pine	CWAL	BRR	0.773569	0.026158	8.92576	0.440786	33.9709	11.3849
pine	CWAL	BayesA	0.773677	0.0244595	8.92217	0.449636	39.3442	5.0066
pine	CWAL	BayesB	0.772655	0.0240925	8.9372	0.429163	38.631	7.16142
pine	CWAL	BayesC	0.772753	0.0244042	8.93556	0.445817	56.986	16.2795
pine	CWAL	GBLUP	0.770908	0.0251529	8.96522	0.459779	11.3922	6.36676
pine	CWAL	LightGBM	0.768359	0.0290108	9.0393	0.437045	2.13722	0.0405576
pine	CWAL	RF	0.764423	0.0302516	9.38422	0.439086	6.4784	1.31548
pine	CWAL	RKHS	0.771861	0.0265452	8.95404	0.45421	20.6532	0.488019
pine	CWAL	XGBoost	0.766243	0.0296939	9.0465	0.459018	4.19721	0.636247
pine	DBH	BL	0.728096	0.0283042	0.669165	0.0361979	35.7308	8.01488
pine	DBH	BRR	0.727206	0.0287802	0.670087	0.0355233	35.1158	7.26222
pine	DBH	BayesA	0.725348	0.0281416	0.671862	0.0362565	37.0968	4.96963
pine	DBH	BayesB	0.722808	0.0288327	0.674046	0.0360875	41.8958	7.48979
pine	DBH	BayesC	0.725272	0.0289338	0.671926	0.0375114	34.5696	3.99628
pine	DBH	GBLUP	0.726832	0.0282841	0.670136	0.0352169	5.87464	0.0485789
pine	DBH	LightGBM	0.716464	0.0278438	0.680978	0.0310925	1.65224	0.268679
pine	DBH	RF	0.719316	0.0291616	0.699376	0.029068	7.90683	1.82625
pine	DBH	RKHS	0.729848	0.0290956	0.667143	0.0350667	7.93172	3.08386
pine	DBH	XGBoost	0.720726	0.0313871	0.677803	0.035076	6.26013	0.80407
pine	HT	BL	0.629165	0.048385	34.5256	2.26893	53.2214	17.2148
pine	HT	BRR	0.634255	0.0425915	34.3459	2.06513	26.619	5.76393
pine	HT	BayesA	0.636846	0.039093	34.2476	1.90442	37.3563	4.98581
pine	HT	BayesB	0.631261	0.0412763	34.4346	1.95962	41.7935	5.06633
pine	HT	BayesC	0.636045	0.0388187	34.2591	1.95812	36.2478	4.57275
pine	HT	GBLUP	0.632095	0.0389124	34.4183	1.95763	16.6383	6.01386
pine	HT	LightGBM	0.627081	0.0429369	34.576	1.63717	5.10977	0.934266
pine	HT	RF	0.628337	0.0450883	35.3197	1.98554	2.44134	0.45577
pine	HT	RKHS	0.638362	0.040272	34.1865	1.84332	11.4502	6.33864
pine	HT	XGBoost	0.632648	0.0452033	34.3689	1.69186	5.91577	0.706549
pine	HTLC	BL	0.77961	0.0337961	9.07496	0.613574	40.6246	4.19325
pine	HTLC	BRR	0.779784	0.0338744	9.07064	0.621876	30.6624	5.39933
pine	HTLC	BayesA	0.779681	0.0341614	9.07189	0.604171	38.2968	4.87076
pine	HTLC	BayesB	0.776183	0.0342662	9.1312	0.613652	38.2455	5.19632
pine	HTLC	BayesC	0.779129	0.0342909	9.08108	0.602527	38.9773	10.7251
pine	HTLC	GBLUP	0.778095	0.0343464	9.09962	0.601382	6.94664	0.134248
pine	HTLC	LightGBM	0.769776	0.0310221	9.26106	0.625282	2.23301	0.44591
pine	HTLC	RF	0.771268	0.0359142	9.46789	0.675409	4.97955	0.711622
pine	HTLC	RKHS	0.77846	0.034457	9.09132	0.620267	6.25584	1.19069
pine	HTLC	XGBoost	0.774036	0.0332038	9.18043	0.564357	4.67145	0.317793
pine	c5c6	BL	0.9008	0.0126691	0.326308	0.0161518	38.197	14.1843
pine	c5c6	BRR	0.901248	0.0124662	0.325609	0.0162732	36.342	4.8864
pine	c5c6	BayesA	0.900618	0.0123227	0.326508	0.0162355	34.2604	8.74529
pine	c5c6	BayesB	0.898944	0.0136395	0.328925	0.0172031	40.0327	12.9371
pine	c5c6	BayesC	0.899685	0.0136155	0.327822	0.0169507	33.1311	9.71009
pine	c5c6	GBLUP	0.899339	0.0126201	0.328333	0.0161757	8.17324	1.66255
pine	c5c6	LightGBM	0.907216	0.0128897	0.323074	0.0196839	2.93024	0.176166
pine	c5c6	RF	0.908798	0.0137363	0.35879	0.0233945	11.2015	1.46526
pine	c5c6	RKHS	0.903021	0.0119874	0.323566	0.0156219	8.17776	0.309015
pine	c5c6	XGBoost	0.901093	0.0147223	0.329504	0.02142	2.93828	0.167281
pine	density	BL	0.941897	0.00953085	0.197538	0.0130951	32.3014	9.25501
pine	density	BRR	0.941948	0.00923659	0.197391	0.0128463	31.1042	7.82555
pine	density	BayesA	0.941835	0.00940265	0.197637	0.0129672	41.8406	8.54381
pine	density	BayesB	0.94064	0.00946816	0.199499	0.0128405	42.5706	11.3851
pine	density	BayesC	0.941229	0.00965942	0.198551	0.0131406	33.6277	4.63915
pine	density	GBLUP	0.941231	0.00919561	0.198482	0.0127686	7.9564	0.305225
pine	density	LightGBM	0.944318	0.0101928	0.198257	0.0149474	3.69525	0.455073
pine	density	RF	0.943235	0.0106343	0.236046	0.0149099	8.32126	0.202189
pine	density	RKHS	0.943897	0.00930554	0.195083	0.0128566	8.92512	2.30857
pine	density	XGBoost	0.937438	0.0122398	0.205315	0.0166917	5.50425	0.0924254
pine	gall	BL	0.893992	0.015618	0.163274	0.00794532	44.4554	8.4882
pine	gall	BRR	0.891944	0.0159705	0.164688	0.00821089	31.3552	6.83137
pine	gall	BayesA	0.894462	0.0154729	0.162885	0.00795574	31.1142	11.5143
pine	gall	BayesB	0.894158	0.0160637	0.162981	0.00779706	33.7817	4.85922
pine	gall	BayesC	0.893555	0.0157349	0.163507	0.00758437	29.3296	6.69324
pine	gall	GBLUP	0.890872	0.0162898	0.165262	0.00842001	4.91652	0.179804
pine	gall	LightGBM	0.898701	0.0154955	0.163202	0.00907194	3.05685	0.386448
pine	gall	RF	0.893261	0.0147033	0.183018	0.0104969	2.96659	0.0307356
pine	gall	RKHS	0.89689	0.014499	0.161674	0.00813292	7.97816	1.92318
pine	gall	XGBoost	0.893099	0.0154167	0.166366	0.00836804	1.93121	0.146904
pine	lateWood.4	BL	0.903069	0.00958544	0.208078	0.0113497	34.3801	6.37706
pine	lateWood.4	BRR	0.903019	0.00947136	0.208146	0.0111411	31.3927	11.3684
pine	lateWood.4	BayesA	0.90244	0.00985784	0.208747	0.0113525	37.0977	5.09404
pine	lateWood.4	BayesB	0.901211	0.00974072	0.20991	0.0115639	48.8632	18.113
pine	lateWood.4	BayesC	0.902013	0.00987183	0.20909	0.0112637	39.0576	5.3613
pine	lateWood.4	GBLUP	0.901147	0.00945066	0.209936	0.0110727	16.1934	7.42777
pine	lateWood.4	LightGBM	0.903001	0.012056	0.209086	0.0119143	4.48739	0.886631
pine	lateWood.4	RF	0.906325	0.0120869	0.226475	0.015183	5.00091	0.916272
pine	lateWood.4	RKHS	0.904711	0.00955204	0.206626	0.0114222	6.7952	0.383724
pine	lateWood.4	XGBoost	0.906579	0.0112389	0.207102	0.0126423	7.3855	0.722793
pine	lignin	BL	0.901763	0.0132981	0.114065	0.00649729	40.844	10.9949
pine	lignin	BRR	0.903148	0.0109919	0.113307	0.00544229	39.4412	12.1733
pine	lignin	BayesA	0.902264	0.0116198	0.113789	0.00577056	37.3629	1.28373
pine	lignin	BayesB	0.900409	0.0118307	0.114766	0.00584747	55.5127	15.3664
pine	lignin	BayesC	0.90154	0.0112802	0.114197	0.005546	30.6126	8.70458
pine	lignin	GBLUP	0.900289	0.01252	0.114801	0.00597009	8.34412	0.396477
pine	lignin	LightGBM	0.906161	0.00982616	0.113421	0.00531794	2.1641	0.17517
pine	lignin	RF	0.907094	0.0106477	0.124949	0.00679397	8.8002	0.0969335
pine	lignin	RKHS	0.904058	0.0107692	0.112934	0.00550415	6.42812	0.500905
pine	lignin	XGBoost	0.900612	0.0104114	0.117021	0.00526247	13.7109	2.31027
pine	rootnum	BL	0.868826	0.0227067	0.120776	0.0069744	52.4824	12.1718
pine	rootnum	BRR	0.867677	0.0226926	0.121258	0.00686344	39.8547	4.61369
pine	rootnum	BayesA	0.868221	0.0227146	0.121032	0.00698805	71.0889	3.94126
pine	rootnum	BayesB	0.865468	0.0230088	0.122065	0.00715825	50.5312	11.8605
pine	rootnum	BayesC	0.867587	0.0227035	0.121213	0.00684955	36.0695	4.49045
pine	rootnum	GBLUP	0.865606	0.0232998	0.122036	0.00705474	8.8976	1.65663
pine	rootnum	LightGBM	0.871451	0.0227224	0.12134	0.00686918	3.13218	0.36524
pine	rootnum	RF	0.872167	0.0232487	0.130914	0.00696951	8.15742	2.4424
pine	rootnum	RKHS	0.86987	0.0224146	0.120515	0.00686954	18.1972	6.61859
pine	rootnum	XGBoost	0.869933	0.0209137	0.121302	0.0059382	5.68679	0.713778
pine	rootnumbin	BL	0.850215	0.0212646	0.0490658	0.0026451	44.0764	11.1124
pine	rootnumbin	BRR	0.848807	0.0215462	0.0492576	0.00255375	38.2331	3.83662
pine	rootnumbin	BayesA	0.848501	0.0212884	0.0492935	0.00249463	42.391	14.4849
pine	rootnumbin	BayesB	0.847713	0.0211032	0.0494004	0.00254197	36.8926	7.86814
pine	rootnumbin	BayesC	0.848628	0.0215252	0.0492831	0.00254088	34.6791	4.69274
pine	rootnumbin	GBLUP	0.845578	0.0224269	0.0497	0.00263486	14.5079	4.84747
pine	rootnumbin	LightGBM	0.858724	0.0216253	0.0484686	0.00258041	3.37951	0.456556
pine	rootnumbin	RF	0.860048	0.0225832	0.0516416	0.00282356	2.99023	0.599465
pine	rootnumbin	RKHS	0.849066	0.0217358	0.0492371	0.00256297	8.86376	2.88761
pine	rootnumbin	XGBoost	0.852287	0.0227609	0.0492651	0.00236721	4.04865	0.516201
pine	rustbin	BL	0.855426	0.0245853	0.0784614	0.00272548	29.2	1.89038
pine	rustbin	BRR	0.853035	0.0246478	0.0790808	0.00260073	29.4885	4.13084
pine	rustbin	BayesA	0.857907	0.0242022	0.0778688	0.00269943	31.9791	8.13635
pine	rustbin	BayesB	0.857781	0.0255757	0.0778302	0.00290164	37.0467	10.0547
pine	rustbin	BayesC	0.855657	0.0231227	0.0784126	0.00279921	38.6046	10.7918
pine	rustbin	GBLUP	0.84997	0.0255815	0.0797393	0.00297228	8.764	2.71212
pine	rustbin	LightGBM	0.866872	0.0222454	0.0763819	0.00234668	2.84418	0.310087
pine	rustbin	RF	0.861358	0.0214914	0.0840465	0.00315972	6.94695	0.8724
pine	rustbin	RKHS	0.856273	0.0230877	0.0783841	0.00236235	6.89704	4.67084
pine	rustbin	XGBoost	0.865629	0.0220487	0.0766603	0.00311503	5.54834	0.430883
pine	stiffnessTree	BL	0.87098	0.012265	0.270986	0.0133304	57.5162	9.79165
pine	stiffnessTree	BRR	0.870474	0.0125139	0.271415	0.0127443	45.7935	9.7638
pine	stiffnessTree	BayesA	0.870371	0.012904	0.271489	0.0131586	45.1301	10.0285
pine	stiffnessTree	BayesB	0.867719	0.0129367	0.273976	0.0121097	70.2448	21.0996
pine	stiffnessTree	BayesC	0.869974	0.0137487	0.271724	0.0132246	32.5325	4.39677
pine	stiffnessTree	GBLUP	0.869426	0.0131977	0.272129	0.0128364	11.027	3.95042
pine	stiffnessTree	LightGBM	0.861725	0.0144468	0.283285	0.0165155	1.85393	0.367972
pine	stiffnessTree	RF	0.859799	0.0145808	0.305433	0.0186076	12.4684	4.01524
pine	stiffnessTree	RKHS	0.868859	0.0135669	0.273185	0.0142788	10.5901	3.23577
pine	stiffnessTree	XGBoost	0.859494	0.0138182	0.287182	0.0167411	6.38692	0.142668
rice	Alkali_spreading_value	BL	0.313788	0.108794	0.99036	0.142497	126.098	21.8909
rice	Alkali_spreading_value	BRR	0.31706	0.108324	0.989695	0.142481	68.4119	16.5636
rice	Alkali_spreading_value	BayesA	0.308504	0.109237	0.994554	0.144919	87.87	19.544
rice	Alkali_spreading_value	BayesB	0.311024	0.108029	0.992289	0.140749	101.516	14.5757
rice	Alkali_spreading_value	BayesC	0.316603	0.106781	0.989851	0.142756	143.509	35.3529
rice	Alkali_spreading_value	GBLUP	0.314371	0.107719	0.990624	0.142331	2.7558	1.10024
rice	Alkali_spreading_value	LightGBM	0.322617	0.101727	1.00616	0.133162	14.0629	3.03372
rice	Alkali_spreading_value	RF	0.36031	0.0982403	0.973168	0.137353	3.61042	1.07214
rice	Alkali_spreading_value	RKHS	0.308726	0.106756	0.994072	0.140449	1.59896	0.539641
rice	Alkali_spreading_value	XGBoost	0.349433	0.108886	0.98981	0.128561	8.34129	1.07777
rice	Amylose_content	BL	0.668118	0.0607856	3.90335	0.682615	110.738	19.3812
rice	Amylose_content	BRR	0.667279	0.0614334	3.9038	0.68874	61.3676	16.0693
rice	Amylose_content	BayesA	0.666374	0.0607461	3.90931	0.672835	89.6712	11.1829
rice	Amylose_content	BayesB	0.668272	0.0593767	3.89909	0.674024	89.9385	6.77797
rice	Amylose_content	BayesC	0.668421	0.0595391	3.89722	0.677784	78.5944	12.3766
rice	Amylose_content	GBLUP	0.667853	0.0607901	3.90049	0.683328	2.74016	1.33748
rice	Amylose_content	LightGBM	0.708438	0.0583704	3.69975	0.641264	15.3785	2.15065
rice	Amylose_content	RF	0.713038	0.0569604	3.67757	0.609809	0.559597	0.134153
rice	Amylose_content	RKHS	0.664594	0.0595357	3.92166	0.677646	3.15784	1.07342
rice	Amylose_content	XGBoost	0.731223	0.0515286	3.57697	0.579406	15.8572	1.87385
rice	Awn_presence	BL	0.222555	0.110214	0.41321	0.0223556	96.5473	15.7994
rice	Awn_presence	BRR	0.224398	0.108795	0.413022	0.0227692	62.0587	5.11169
rice	Awn_presence	BayesA	0.239152	0.100093	0.412335	0.0229636	95.0495	10.4165
rice	Awn_presence	BayesB	0.240732	0.105274	0.411422	0.0222687	109.178	24.1967
rice	Awn_presence	BayesC	0.226056	0.105332	0.412975	0.0225581	108.149	35.6908
rice	Awn_presence	GBLUP	0.226531	0.107014	0.412876	0.0224854	1.37836	0.28078
rice	Awn_presence	LightGBM	0.248528	0.121304	0.409908	0.023512	7.15458	1.21636
rice	Awn_presence	RF	0.230402	0.122286	0.412399	0.0238621	1.14795	0.315424
rice	Awn_presence	RKHS	0.215383	0.110704	0.413987	0.0227172	1.27876	0.073575
rice	Awn_presence	XGBoost	0.27799	0.115067	0.407707	0.0184357	5.17692	1.11649
rice	Blast_resistance	BL	0.520467	0.0849267	2.48548	0.147113	77.2052	8.3285
rice	Blast_resistance	BRR	0.520186	0.0840268	2.48584	0.142605	91.8938	34.0336
rice	Blast_resistance	BayesA	0.519124	0.0860117	2.48503	0.153136	90.2091	8.71561
rice	Blast_resistance	BayesB	0.521522	0.0844035	2.48365	0.14784	115.778	23.5285
rice	Blast_resistance	BayesC	0.520594	0.0844186	2.48448	0.147364	82.7661	11.8879
rice	Blast_resistance	GBLUP	0.520258	0.0831745	2.48521	0.143581	1.1956	0.0119129
rice	Blast_resistance	LightGBM	0.578467	0.0846276	2.3645	0.155735	7.73009	1.37903
rice	Blast_resistance	RF	0.566853	0.0875981	2.39135	0.156684	0.398007	0.0104343
rice	Blast_resistance	RKHS	0.507028	0.087203	2.51266	0.138963	1.26668	0.130039
rice	Blast_resistance	XGBoost	0.555595	0.0918146	2.40941	0.167493	23.1344	2.96193
rice	Brown_rice_length_width_ratio	BL	0.631868	0.0677456	0.396149	0.0354098	99.1104	12.0348
rice	Brown_rice_length_width_ratio	BRR	0.630385	0.0674335	0.395108	0.0347987	105.2	35.4609
rice	Brown_rice_length_width_ratio	BayesA	0.631268	0.0676196	0.394563	0.0346975	93.9676	8.17422
rice	Brown_rice_length_width_ratio	BayesB	0.635063	0.0694063	0.392704	0.0345726	112.61	24.8657
rice	Brown_rice_length_width_ratio	BayesC	0.630916	0.0684757	0.3944	0.0353073	85.8018	16.2417
rice	Brown_rice_length_width_ratio	GBLUP	0.629327	0.0680971	0.394804	0.0351562	1.89212	1.09155
rice	Brown_rice_length_width_ratio	LightGBM	0.678431	0.055058	0.375263	0.0339649	5.50755	0.069341
rice	Brown_rice_length_width_ratio	RF	0.663658	0.0504499	0.383174	0.0322232	5.55614	0.702981
rice	Brown_rice_length_width_ratio	RKHS	0.611913	0.0719843	0.402611	0.0341352	1.67988	0.363122
rice	Brown_rice_length_width_ratio	XGBoost	0.680413	0.0559738	0.372219	0.0361702	13.0667	4.00607
rice	Brown_rice_seed_length	BL	0.538457	0.0733536	0.649923	0.049974	111.148	23.3036
rice	Brown_rice_seed_length	BRR	0.542316	0.074903	0.646812	0.0505385	97.5462	33.4756
rice	Brown_rice_seed_length	BayesA	0.546575	0.0745877	0.643373	0.0505771	121.781	36.1513
rice	Brown_rice_seed_length	BayesB	0.547633	0.0788197	0.64302	0.0520352	87.3635	9.89104
rice	Brown_rice_seed_length	BayesC	0.544448	0.076227	0.645235	0.051482	87.0776	22.2324
rice	Brown_rice_seed_length	GBLUP	0.543545	0.075464	0.645634	0.0503457	1.74604	0.0573465
rice	Brown_rice_seed_length	LightGBM	0.606828	0.0610424	0.612227	0.0502714	4.53949	1.28317
rice	Brown_rice_seed_length	RF	0.619917	0.0524002	0.606406	0.054489	1.24821	0.0242451
rice	Brown_rice_seed_length	RKHS	0.522135	0.0800377	0.656389	0.0498278	1.9004	0.0893099
rice	Brown_rice_seed_length	XGBoost	0.627198	0.0567384	0.599058	0.0537415	10.0082	5.45767
rice	Brown_rice_seed_width	BL	0.685387	0.0591368	0.231502	0.0205897	105.045	14.6657
rice	Brown_rice_seed_width	BRR	0.687141	0.0564732	0.230183	0.020829	84.8771	28.4968
rice	Brown_rice_seed_width	BayesA	0.685168	0.0569608	0.230715	0.0208943	107.778	25.659
rice	Brown_rice_seed_width	BayesB	0.687624	0.05483	0.229907	0.0209864	106.768	8.52495
rice	Brown_rice_seed_width	BayesC	0.688887	0.0565161	0.229717	0.0207037	108.862	27.1889
rice	Brown_rice_seed_width	GBLUP	0.688205	0.0571331	0.22987	0.0209825	1.32088	0.0255087
rice	Brown_rice_seed_width	LightGBM	0.731031	0.0540583	0.216134	0.0209975	8.89053	1.42297
rice	Brown_rice_seed_width	RF	0.721353	0.0515334	0.219629	0.0208943	0.873174	0.0912577
rice	Brown_rice_seed_width	RKHS	0.678048	0.0567258	0.233315	0.019993	2.92832	1.53734
rice	Brown_rice_seed_width	XGBoost	0.731312	0.0502441	0.21563	0.0207636	11.9982	2.61764
rice	Brown_rice_surface_area	BL	0.532515	0.078116	0.116278	0.0104625	104.121	11.8172
rice	Brown_rice_surface_area	BRR	0.538775	0.074691	0.115559	0.0104811	75.3282	16.5136
rice	Brown_rice_surface_area	BayesA	0.543275	0.0749909	0.115425	0.0109291	102.18	25.489
rice	Brown_rice_surface_area	BayesB	0.556399	0.0771317	0.114172	0.0107386	110.19	16.9598
rice	Brown_rice_surface_area	BayesC	0.541304	0.0751383	0.11533	0.0106884	64.151	12.0404
rice	Brown_rice_surface_area	GBLUP	0.53826	0.0742123	0.115622	0.0105309	1.5562	0.247417
rice	Brown_rice_surface_area	LightGBM	0.636355	0.0730856	0.105592	0.0103898	7.98009	2.36293
rice	Brown_rice_surface_area	RF	0.624709	0.0788402	0.10713	0.0110202	2.14704	0.164947
rice	Brown_rice_surface_area	RKHS	0.52308	0.0799264	0.116956	0.0107794	1.60156	0.424538
rice	Brown_rice_surface_area	XGBoost	0.649366	0.0720542	0.104651	0.0102105	10.4497	4.53544
rice	Brown_rice_volume	BL	0.624503	0.0582717	1.01453	0.0981913	140.706	42.0135
rice	Brown_rice_volume	BRR	0.6294	0.0606277	1.00867	0.101559	70.0326	14.8871
rice	Brown_rice_volume	BayesA	0.636645	0.062011	1.0015	0.105968	118.67	41.9272
rice	Brown_rice_volume	BayesB	0.642457	0.0608374	0.99411	0.103237	113.872	31.4162
rice	Brown_rice_volume	BayesC	0.629658	0.0622016	1.00838	0.102529	86.9666	20.6744
rice	Brown_rice_volume	GBLUP	0.630435	0.0596373	1.00782	0.102272	1.61732	0.494316
rice	Brown_rice_volume	LightGBM	0.712422	0.0599237	0.90796	0.103335	9.88807	0.640158
rice	Brown_rice_volume	RF	0.693488	0.0622731	0.934369	0.099721	1.68772	0.203176
rice	Brown_rice_volume	RKHS	0.615349	0.061859	1.02359	0.10016	3.4378	1.34098
rice	Brown_rice_volume	XGBoost	0.716906	0.0608052	0.901974	0.0915994	7.00159	1.47234
rice	Culm_habit	BL	0.614819	0.0565412	1.45112	0.116003	132.769	45.6129
rice	Culm_habit	BRR	0.615072	0.0566058	1.44971	0.115567	61.0229	8.65631
rice	Culm_habit	BayesA	0.617551	0.0592847	1.44507	0.120724	99.965	22.4972
rice	Culm_habit	BayesB	0.628021	0.0614999	1.43037	0.12265	109.825	9.53144
rice	Culm_habit	BayesC	0.614268	0.0572127	1.45103	0.117263	130.519	35.6276
rice	Culm_habit	GBLUP	0.614517	0.0564801	1.45035	0.116282	1.41808	0.0482709
rice	Culm_habit	LightGBM	0.689828	0.0593484	1.3318	0.12159	8.81095	0.802512
rice	Culm_habit	RF	0.670322	0.0532335	1.36523	0.113277	2.87259	0.574368
rice	Culm_habit	RKHS	0.600716	0.055026	1.46935	0.111913	3.50684	0.281164
rice	Culm_habit	XGBoost	0.694069	0.0651055	1.3212	0.125649	2.74706	0.590147
rice	FT_ratio_of_Arkansas_Aberdeen	BL	0.343604	0.100016	0.178365	0.0188068	77.713	14.7572
rice	FT_ratio_of_Arkansas_Aberdeen	BRR	0.363452	0.0922819	0.177213	0.018889	56.158	7.00221
rice	FT_ratio_of_Arkansas_Aberdeen	BayesA	0.368537	0.0941846	0.176658	0.0187295	99.5251	18.0861
rice	FT_ratio_of_Arkansas_Aberdeen	BayesB	0.370609	0.092544	0.176587	0.0188551	122.033	25.5198
rice	FT_ratio_of_Arkansas_Aberdeen	BayesC	0.362672	0.0927428	0.177262	0.018794	74.7481	12.5497
rice	FT_ratio_of_Arkansas_Aberdeen	GBLUP	0.363695	0.0927718	0.177037	0.0188127	1.69048	0.0875301
rice	FT_ratio_of_Arkansas_Aberdeen	LightGBM	0.433729	0.0930482	0.170806	0.0188499	7.8806	0.242783
rice	FT_ratio_of_Arkansas_Aberdeen	RF	0.396941	0.0971953	0.174379	0.0183033	0.35805	0.0171639
rice	FT_ratio_of_Arkansas_Aberdeen	RKHS	0.341971	0.0881472	0.178527	0.0188148	1.50136	0.0372759
rice	FT_ratio_of_Arkansas_Aberdeen	XGBoost	0.44046	0.0869086	0.170824	0.0191335	15.2588	5.5222
rice	FT_ratio_of_Faridpur_Aberdeen	BL	0.2773	0.128999	0.150757	0.0128793	88.6797	32.975
rice	FT_ratio_of_Faridpur_Aberdeen	BRR	0.293935	0.124404	0.14996	0.0128224	50.3393	12.0723
rice	FT_ratio_of_Faridpur_Aberdeen	BayesA	0.303124	0.127384	0.149323	0.0131683	83.3735	23.1788
rice	FT_ratio_of_Faridpur_Aberdeen	BayesB	0.29915	0.125934	0.149751	0.0129643	105.226	28.3379
rice	FT_ratio_of_Faridpur_Aberdeen	BayesC	0.297057	0.123839	0.149955	0.01291	65.8648	20.9486
rice	FT_ratio_of_Faridpur_Aberdeen	GBLUP	0.294445	0.124149	0.149939	0.0128231	1.27336	0.100903
rice	FT_ratio_of_Faridpur_Aberdeen	LightGBM	0.313079	0.110567	0.149501	0.0126189	7.73645	2.3727
rice	FT_ratio_of_Faridpur_Aberdeen	RF	0.358922	0.124146	0.146278	0.0125738	1.10075	0.0473399
rice	FT_ratio_of_Faridpur_Aberdeen	RKHS	0.279437	0.129081	0.150901	0.0128746	1.01436	0.0193733
rice	FT_ratio_of_Faridpur_Aberdeen	XGBoost	0.366109	0.111946	0.146061	0.0119955	24.0396	1.9939
rice	Flag_leaf_length	BL	0.348792	0.0899866	5.37195	0.42844	93.9386	8.96486
rice	Flag_leaf_length	BRR	0.344411	0.0883874	5.39307	0.429682	103.363	33.5844
rice	Flag_leaf_length	BayesA	0.353646	0.0890839	5.36986	0.429121	90.8216	21.7797
rice	Flag_leaf_length	BayesB	0.35335	0.0881555	5.37313	0.424397	122.885	31.9197
rice	Flag_leaf_length	BayesC	0.345818	0.0859528	5.39123	0.433801	87.9375	11.4219
rice	Flag_leaf_length	GBLUP	0.346389	0.0875476	5.38762	0.435901	1.67436	0.371833
rice	Flag_leaf_length	LightGBM	0.371138	0.0942729	5.36704	0.372415	10.6162	3.49906
rice	Flag_leaf_length	RF	0.390447	0.0830948	5.28938	0.452904	2.05501	0.31569
rice	Flag_leaf_length	RKHS	0.32223	0.0917045	5.44603	0.444515	3.2322	1.43064
rice	Flag_leaf_length	XGBoost	0.402549	0.0790937	5.25192	0.42422	22.8056	5.36058
rice	Flag_leaf_width	BL	0.663095	0.0433941	0.189233	0.016539	115.285	26.1634
rice	Flag_leaf_width	BRR	0.664861	0.0444724	0.187885	0.016826	84.6684	31.2009
rice	Flag_leaf_width	BayesA	0.664485	0.0436379	0.18768	0.0165733	88.6604	11.9004
rice	Flag_leaf_width	BayesB	0.667471	0.0455615	0.18696	0.0169956	129.332	25.8899
rice	Flag_leaf_width	BayesC	0.66633	0.0448502	0.187346	0.0170333	88.7003	30.9752
rice	Flag_leaf_width	GBLUP	0.664581	0.0440863	0.187809	0.0165882	2.14248	0.594104
rice	Flag_leaf_width	LightGBM	0.711654	0.0390873	0.176015	0.0138217	8.9792	1.81711
rice	Flag_leaf_width	RF	0.727359	0.032592	0.173362	0.0134818	2.34453	0.514766
rice	Flag_leaf_width	RKHS	0.664018	0.0441027	0.188787	0.0167304	1.3908	0.194358
rice	Flag_leaf_width	XGBoost	0.713364	0.0399825	0.175277	0.0138856	14.7046	4.32305
rice	Florets_per_panicle	BL	0.407994	0.0818176	0.299854	0.0277512	121.935	21.615
rice	Florets_per_panicle	BRR	0.42181	0.0799018	0.297365	0.0284304	54.4462	11.6469
rice	Florets_per_panicle	BayesA	0.428053	0.0784868	0.29634	0.0285018	96.7473	3.00334
rice	Florets_per_panicle	BayesB	0.430549	0.0821641	0.296121	0.0290119	108.934	20.87
rice	Florets_per_panicle	BayesC	0.422686	0.0828388	0.297242	0.0284462	75.9627	5.66209
rice	Florets_per_panicle	GBLUP	0.423381	0.0798902	0.297276	0.0284906	2.1806	0.565811
rice	Florets_per_panicle	LightGBM	0.532495	0.0765822	0.279641	0.029128	5.64427	0.95746
rice	Florets_per_panicle	RF	0.532088	0.0789402	0.278509	0.028949	1.85864	0.128173
rice	Florets_per_panicle	RKHS	0.392561	0.0885261	0.302298	0.029246	1.75144	0.621337
rice	Florets_per_panicle	XGBoost	0.530234	0.0832537	0.278026	0.0291424	3.83658	0.207028
rice	Flowering_time_at_Aberdeen	BL	0.284585	0.0996572	37.0461	4.65114	86.002	16.5853
rice	Flowering_time_at_Aberdeen	BRR	0.268539	0.0978904	37.216	4.63988	89.4444	23.725
rice	Flowering_time_at_Aberdeen	BayesA	0.295145	0.0896048	37.009	4.64865	89.1381	24.3426
rice	Flowering_time_at_Aberdeen	BayesB	0.29058	0.0947652	36.9972	4.55022	118	15.0283
rice	Flowering_time_at_Aberdeen	BayesC	0.272375	0.0943157	37.1798	4.61614	91.5474	22.2376
rice	Flowering_time_at_Aberdeen	GBLUP	0.270614	0.0956362	37.193	4.62585	1.58724	0.438127
rice	Flowering_time_at_Aberdeen	LightGBM	0.431675	0.10828	34.8001	4.74156	8.67301	1.33955
rice	Flowering_time_at_Aberdeen	RF	0.413372	0.126544	35.3088	4.44924	7.69664	2.47213
rice	Flowering_time_at_Aberdeen	RKHS	0.222887	0.112104	37.7324	4.64304	2.63016	1.07766
rice	Flowering_time_at_Aberdeen	XGBoost	0.43556	0.11567	34.764	4.87859	5.88966	0.756475
rice	Flowering_time_at_Arkansas	BL	0.473037	0.0944054	11.2556	1.01936	91.5517	13.7294
rice	Flowering_time_at_Arkansas	BRR	0.472674	0.0961878	11.2721	1.01808	69.9684	15.8327
rice	Flowering_time_at_Arkansas	BayesA	0.474526	0.0937897	11.2585	1.01285	92.6222	11.4809
rice	Flowering_time_at_Arkansas	BayesB	0.4772	0.093345	11.2447	0.996752	123.039	27.5018
rice	Flowering_time_at_Arkansas	BayesC	0.472137	0.0934201	11.2788	1.00793	94.0334	7.21506
rice	Flowering_time_at_Arkansas	GBLUP	0.472208	0.0951865	11.2784	1.01078	1.47684	0.0303475
rice	Flowering_time_at_Arkansas	LightGBM	0.570112	0.0849402	10.4482	1.06287	16.373	5.30001
rice	Flowering_time_at_Arkansas	RF	0.551751	0.103	10.6203	1.18197	0.626415	0.155428
rice	Flowering_time_at_Arkansas	RKHS	0.457618	0.101915	11.3773	1.06499	1.88788	1.07059
rice	Flowering_time_at_Arkansas	XGBoost	0.560804	0.091343	10.5478	0.998327	5.51879	0.216124
rice	Flowering_time_at_Faridpur	BL	0.379924	0.110588	7.91699	1.06073	142.098	17.887
rice	Flowering_time_at_Faridpur	BRR	0.387893	0.105726	7.87893	1.05974	56.243	13.9227
rice	Flowering_time_at_Faridpur	BayesA	0.385722	0.105493	7.87661	1.07012	121.001	24.7922
rice	Flowering_time_at_Faridpur	BayesB	0.386213	0.106691	7.88989	1.05861	95.1862	15.2677
rice	Flowering_time_at_Faridpur	BayesC	0.386843	0.104978	7.88024	1.06405	64.0282	8.90004
rice	Flowering_time_at_Faridpur	GBLUP	0.384203	0.106218	7.89492	1.06076	1.00412	0.0512277
rice	Flowering_time_at_Faridpur	LightGBM	0.442306	0.10273	7.68368	1.03838	11.0639	2.3901
rice	Flowering_time_at_Faridpur	RF	0.423454	0.108029	7.73761	1.06798	0.232115	0.0078178
rice	Flowering_time_at_Faridpur	RKHS	0.370999	0.103487	7.96288	1.05777	1.06088	0.328185
rice	Flowering_time_at_Faridpur	XGBoost	0.441341	0.099255	7.68141	1.00533	1.50588	0.621471
rice	Leaf_pubescence	BL	0.456535	0.149902	0.31206	0.0449974	97.3445	22.8178
rice	Leaf_pubescence	BRR	0.457522	0.150902	0.310667	0.0448393	51.1838	10.4267
rice	Leaf_pubescence	BayesA	0.460407	0.151762	0.309637	0.0454837	74.0053	7.11399
rice	Leaf_pubescence	BayesB	0.457382	0.154627	0.309842	0.0473197	92.9871	18.3368
rice	Leaf_pubescence	BayesC	0.460081	0.150206	0.310398	0.0449504	62.9104	15.6904
rice	Leaf_pubescence	GBLUP	0.458304	0.15107	0.310947	0.045499	0.9522	0.033505
rice	Leaf_pubescence	LightGBM	0.503945	0.16069	0.299281	0.0496701	3.87979	0.236445
rice	Leaf_pubescence	RF	0.543813	0.172937	0.291304	0.0476768	0.190529	0.00657476
rice	Leaf_pubescence	RKHS	0.430843	0.151492	0.316994	0.0461556	1.27852	0.16572
rice	Leaf_pubescence	XGBoost	0.541305	0.156691	0.290514	0.051856	7.56386	0.258108
rice	Panicle_fertility	BL	0.370195	0.0829336	0.0967679	0.0155023	89.3764	14.1639
rice	Panicle_fertility	BRR	0.373488	0.0786479	0.0965278	0.0152638	87.9026	14.7777
rice	Panicle_fertility	BayesA	0.373777	0.0789893	0.0966547	0.0150842	110.153	36.0664
rice	Panicle_fertility	BayesB	0.375159	0.0781823	0.0964824	0.0151378	84.2545	13.7069
rice	Panicle_fertility	BayesC	0.373829	0.0776368	0.0965511	0.0151799	81.0252	14.5761
rice	Panicle_fertility	GBLUP	0.372382	0.0786389	0.0965965	0.0151907	1.70508	0.544915
rice	Panicle_fertility	LightGBM	0.434817	0.071566	0.0940877	0.0152784	9.7288	1.17343
rice	Panicle_fertility	RF	0.499301	0.0595524	0.0909301	0.0148769	1.49622	0.195331
rice	Panicle_fertility	RKHS	0.34866	0.0810095	0.0975885	0.0155015	1.31744	0.388094
rice	Panicle_fertility	XGBoost	0.459764	0.0746327	0.0928148	0.0149119	3.70033	0.0716618
rice	Panicle_length	BL	0.529583	0.0834788	2.97176	0.219455	104.272	8.36004
rice	Panicle_length	BRR	0.529803	0.0816048	2.97016	0.216507	69.5244	9.95833
rice	Panicle_length	BayesA	0.531025	0.0801959	2.9715	0.213761	104.687	12.4802
rice	Panicle_length	BayesB	0.533085	0.0815337	2.96548	0.216386	123.755	14.4911
rice	Panicle_length	BayesC	0.531881	0.0805944	2.96858	0.215712	70.942	12.1832
rice	Panicle_length	GBLUP	0.53206	0.0804683	2.96785	0.214511	1.86356	0.058316
rice	Panicle_length	LightGBM	0.565915	0.0803802	2.89352	0.216705	6.109	0.251473
rice	Panicle_length	RF	0.570071	0.0813156	2.88327	0.224415	2.4734	0.257808
rice	Panicle_length	RKHS	0.515073	0.0853065	3.00826	0.214454	1.83584	0.0955596
rice	Panicle_length	XGBoost	0.589892	0.0735761	2.83512	0.234793	24.5134	6.58011
rice	Panicle_number_per_plant	BL	0.755223	0.044838	0.270493	0.0166922	92.3643	13.5407
rice	Panicle_number_per_plant	BRR	0.756032	0.0443398	0.269543	0.0168297	81.3034	24.2598
rice	Panicle_number_per_plant	BayesA	0.756786	0.0449342	0.268923	0.0171512	76.5558	10.6479
rice	Panicle_number_per_plant	BayesB	0.758419	0.0438769	0.268141	0.0170136	108.968	10.7292
rice	Panicle_number_per_plant	BayesC	0.755845	0.0451591	0.269442	0.0172026	81.8339	14.6265
rice	Panicle_number_per_plant	GBLUP	0.75577	0.0447972	0.269518	0.0170212	1.64324	0.0755134
rice	Panicle_number_per_plant	LightGBM	0.782864	0.0381849	0.255501	0.0151179	5.54973	0.401289
rice	Panicle_number_per_plant	RF	0.794389	0.0369523	0.250391	0.0144124	5.48739	1.01509
rice	Panicle_number_per_plant	RKHS	0.753618	0.0463654	0.271006	0.017113	1.3848	0.0161813
rice	Panicle_number_per_plant	XGBoost	0.785218	0.0401862	0.254368	0.0180015	6.25777	0.706946
rice	Pericarp_color	BL	0.479703	0.137664	0.250348	0.033642	115.68	38.8238
rice	Pericarp_color	BRR	0.477586	0.143443	0.250684	0.0340116	53.871	10.9263
rice	Pericarp_color	BayesA	0.460869	0.148131	0.253948	0.0370473	81.6501	17.1666
rice	Pericarp_color	BayesB	0.443596	0.148536	0.256991	0.0390879	107.39	26.1784
rice	Pericarp_color	BayesC	0.47746	0.143019	0.250544	0.0340407	98.6805	28.1241
rice	Pericarp_color	GBLUP	0.477312	0.142853	0.25056	0.0342668	1.51848	0.108281
rice	Pericarp_color	LightGBM	0.567918	0.132594	0.234216	0.0375638	5.08233	0.316818
rice	Pericarp_color	RF	0.575351	0.139448	0.23421	0.0353393	3.2049	0.470612
rice	Pericarp_color	RKHS	0.481857	0.13793	0.25016	0.0344472	1.6236	0.310993
rice	Pericarp_color	XGBoost	0.531272	0.137874	0.241972	0.0376645	10.0489	2.31781
rice	Plant_height	BL	0.621887	0.0476977	16.5006	1.74979	81.9435	20.5959
rice	Plant_height	BRR	0.625099	0.046621	16.442	1.72224	73.5588	14.7199
rice	Plant_height	BayesA	0.638357	0.0445494	16.2283	1.59137	90.6758	15.6304
rice	Plant_height	BayesB	0.642897	0.0503237	16.1316	1.68522	111.636	13.4262
rice	Plant_height	BayesC	0.626646	0.0472418	16.4289	1.72515	72.8464	7.49813
rice	Plant_height	GBLUP	0.626463	0.0472717	16.4203	1.71514	1.675	0.733483
rice	Plant_height	LightGBM	0.657951	0.0631483	15.7984	1.77063	10.8897	0.334351
rice	Plant_height	RF	0.67489	0.066705	15.5785	1.73938	1.81189	0.0456499
rice	Plant_height	RKHS	0.604574	0.0461722	16.8005	1.72781	2.0564	0.554615
rice	Plant_height	XGBoost	0.664243	0.0613407	15.6791	1.71542	26.6474	2.54026
rice	Primary_panicle_branch_number	BL	0.463254	0.103398	1.58192	0.141795	97.7626	9.55424
rice	Primary_panicle_branch_number	BRR	0.46325	0.1029	1.58124	0.141729	66.6841	11.8352
rice	Primary_panicle_branch_number	BayesA	0.463098	0.103644	1.57881	0.136974	101.048	35.0753
rice	Primary_panicle_branch_number	BayesB	0.469767	0.10278	1.57303	0.139172	115.509	29.7938
rice	Primary_panicle_branch_number	BayesC	0.464427	0.103376	1.57919	0.139309	95.1875	22.5405
rice	Primary_panicle_branch_number	GBLUP	0.462682	0.103074	1.58044	0.140399	1.29256	0.0615238
rice	Primary_panicle_branch_number	LightGBM	0.552507	0.10113	1.4829	0.13451	10.5527	3.28851
rice	Primary_panicle_branch_number	RF	0.541331	0.0979445	1.49913	0.125797	0.595675	0.0636924
rice	Primary_panicle_branch_number	RKHS	0.451443	0.10412	1.59563	0.144705	1.53084	0.369374
rice	Primary_panicle_branch_number	XGBoost	0.543642	0.0984676	1.49284	0.135833	2.88812	1.09138
rice	Protein_content	BL	0.384138	0.111259	0.879828	0.136765	97.5484	7.5992
rice	Protein_content	BRR	0.390741	0.109442	0.87705	0.13268	91.3044	22.0132
rice	Protein_content	BayesA	0.40584	0.108812	0.869588	0.129361	73.8404	4.92861
rice	Protein_content	BayesB	0.407828	0.105207	0.872155	0.132799	103.447	12.6792
rice	Protein_content	BayesC	0.394817	0.104014	0.87726	0.131953	94.9385	23.6624
rice	Protein_content	GBLUP	0.393854	0.105137	0.876772	0.132849	1.40024	0.0274701
rice	Protein_content	LightGBM	0.482931	0.0960543	0.835571	0.130486	12.3659	4.02734
rice	Protein_content	RF	0.451799	0.0943984	0.85036	0.136857	2.3489	0.439761
rice	Protein_content	RKHS	0.354087	0.103692	0.891861	0.136649	1.23372	0.0182152
rice	Protein_content	XGBoost	0.466915	0.100115	0.842754	0.133019	5.1592	0.532719
rice	Seed_color	BL	0.16457	0.114722	0.125818	0.065837	115.88	27.0926
rice	Seed_color	BRR	0.166117	0.119649	0.126289	0.0654503	62.197	5.32773
rice	Seed_color	BayesA	0.171384	0.120128	0.128882	0.0625401	96.0043	8.95093
rice	Seed_color	BayesB	0.146116	0.114122	0.128097	0.0646791	130.34	29.094
rice	Seed_color	BayesC	0.162977	0.120901	0.126251	0.0658455	98.9451	15.4423
rice	Seed_color	GBLUP	0.162495	0.121455	0.126781	0.0651949	1.80472	0.97562
rice	Seed_color	LightGBM	-0.0120377	0.0235271	0.122589	0.0723507	9.72695	1.21061
rice	Seed_color	RF	0.149531	0.134261	0.12396	0.0688388	0.396046	0.0100759
rice	Seed_color	RKHS	0.148304	0.139687	0.125009	0.0679221	2.17076	1.29522
rice	Seed_color	XGBoost	0.00304949	0.0275751	0.123144	0.0719351	3.05714	0.524094
rice	Seed_length	BL	0.472023	0.089221	0.846777	0.0737086	96.2667	30.4412
rice	Seed_length	BRR	0.479869	0.0885102	0.843276	0.073374	80.7971	20.5034
rice	Seed_length	BayesA	0.483868	0.0895134	0.841408	0.0762405	87.8084	13.2282
rice	Seed_length	BayesB	0.487792	0.0895675	0.837433	0.0786926	118.063	33.8865
rice	Seed_length	BayesC	0.481804	0.0889059	0.842511	0.0765161	79.3856	15.3607
rice	Seed_length	GBLUP	0.480338	0.0890387	0.84309	0.0763945	1.39788	0.109843
rice	Seed_length	LightGBM	0.560023	0.056453	0.797817	0.0752473	9.26193	2.64622
rice	Seed_length	RF	0.553188	0.0636965	0.800777	0.0793112	0.500063	0.148642
rice	Seed_length	RKHS	0.45223	0.0935859	0.857512	0.0759068	1.32088	0.0141136
rice	Seed_length	XGBoost	0.567101	0.058386	0.791428	0.072962	8.27753	0.650799
rice	Seed_length_width_ratio	BL	0.614518	0.074939	0.433149	0.040516	120.23	37.4658
rice	Seed_length_width_ratio	BRR	0.61551	0.0760821	0.430625	0.0401375	77.2914	10.5369
rice	Seed_length_width_ratio	BayesA	0.617749	0.0754076	0.429398	0.0406821	93.4459	8.13805
rice	Seed_length_width_ratio	BayesB	0.619727	0.0741349	0.428462	0.0420536	137.828	33.689
rice	Seed_length_width_ratio	BayesC	0.615701	0.0768412	0.430412	0.0407092	74.7151	7.47361
rice	Seed_length_width_ratio	GBLUP	0.615279	0.0752997	0.430503	0.0404017	1.68676	0.370935
rice	Seed_length_width_ratio	LightGBM	0.664248	0.062517	0.411043	0.0403338	7.63162	1.48038
rice	Seed_length_width_ratio	RF	0.641496	0.0579907	0.421353	0.037226	4.08606	0.0779958
rice	Seed_length_width_ratio	RKHS	0.592304	0.080608	0.44058	0.0387768	1.90168	0.52681
rice	Seed_length_width_ratio	XGBoost	0.655266	0.0615468	0.412357	0.0386729	5.73415	0.233948
rice	Seed_number_per_panicle	BL	0.333484	0.0961015	0.316587	0.0330891	97.9852	17.978
rice	Seed_number_per_panicle	BRR	0.343779	0.0970226	0.315473	0.0328866	75.6402	26.2503
rice	Seed_number_per_panicle	BayesA	0.357695	0.098186	0.313285	0.0317892	85.4108	14.016
rice	Seed_number_per_panicle	BayesB	0.35914	0.0943817	0.312995	0.0328269	104.156	12.8862
rice	Seed_number_per_panicle	BayesC	0.347183	0.0955528	0.315078	0.0329152	89.228	10.0344
rice	Seed_number_per_panicle	GBLUP	0.345558	0.0938229	0.31505	0.0332838	1.86128	0.90415
rice	Seed_number_per_panicle	LightGBM	0.442744	0.105177	0.300541	0.027822	4.91367	0.887182
rice	Seed_number_per_panicle	RF	0.448189	0.0997147	0.299538	0.0286755	2.04531	0.350253
rice	Seed_number_per_panicle	RKHS	0.307283	0.0948204	0.319885	0.0336871	1.69464	0.379928
rice	Seed_number_per_panicle	XGBoost	0.462257	0.102902	0.297271	0.0283651	15.9224	1.94097
rice	Seed_surface_area	BL	0.519466	0.0770057	0.125584	0.0112896	88.7874	9.40237
rice	Seed_surface_area	BRR	0.522451	0.0733919	0.125087	0.011175	68.8495	18.7641
rice	Seed_surface_area	BayesA	0.533555	0.0724804	0.124196	0.0115843	120.84	27.866
rice	Seed_surface_area	BayesB	0.543475	0.0707261	0.123353	0.0112199	113.825	12.5365
rice	Seed_surface_area	BayesC	0.527401	0.0721434	0.12461	0.0113004	84.357	10.7381
rice	Seed_surface_area	GBLUP	0.525447	0.0728976	0.124783	0.0112868	2.442	0.519057
rice	Seed_surface_area	LightGBM	0.647939	0.0750096	0.111579	0.0117232	9.98818	2.62468
rice	Seed_surface_area	RF	0.617056	0.0814018	0.115237	0.0117853	0.860831	0.185448
rice	Seed_surface_area	RKHS	0.504184	0.0788276	0.126658	0.0112561	2.29732	0.984057
rice	Seed_surface_area	XGBoost	0.647288	0.0789448	0.112312	0.0112385	10.9152	1.68492
rice	Seed_volume	BL	0.606314	0.0599576	0.192791	0.0164001	101.432	27.0366
rice	Seed_volume	BRR	0.614689	0.0616017	0.190921	0.0176499	87.3385	24.6298
rice	Seed_volume	BayesA	0.619498	0.0612289	0.189949	0.0179387	88.3286	10.3757
rice	Seed_volume	BayesB	0.624248	0.0633568	0.189108	0.0182385	121.458	22.7749
rice	Seed_volume	BayesC	0.616074	0.0623905	0.190637	0.0180662	121.392	29.6509
rice	Seed_volume	GBLUP	0.616603	0.0624079	0.190551	0.0179556	1.94268	0.542768
rice	Seed_volume	LightGBM	0.689288	0.0612752	0.174943	0.0175855	7.94224	2.00511
rice	Seed_volume	RF	0.677936	0.0703945	0.177793	0.0182034	3.34444	0.591934
rice	Seed_volume	RKHS	0.598623	0.0640395	0.193981	0.0171944	2.28632	0.661303
rice	Seed_volume	XGBoost	0.665319	0.0717716	0.180394	0.0177698	1.86851	0.182755
rice	Seed_width	BL	0.67376	0.0589558	0.286974	0.0229293	106.118	25.3351
rice	Seed_width	BRR	0.676999	0.0594243	0.285008	0.0243251	71.0127	11.9699
rice	Seed_width	BayesA	0.678356	0.0586697	0.284678	0.0243927	90.983	19.498
rice	Seed_width	BayesB	0.678716	0.0588574	0.28438	0.0246419	101.59	17.5359
rice	Seed_width	BayesC	0.678077	0.0577126	0.284739	0.0238745	84.3756	8.95322
rice	Seed_width	GBLUP	0.678041	0.058743	0.284681	0.0241496	1.65464	0.1303
rice	Seed_width	LightGBM	0.717487	0.0540054	0.269554	0.0239255	14.233	3.73782
rice	Seed_width	RF	0.706788	0.0566218	0.274161	0.0237044	1.27009	0.0773016
rice	Seed_width	RKHS	0.664051	0.0579283	0.290148	0.0224191	4.24924	0.156485
rice	Seed_width	XGBoost	0.726239	0.0488453	0.266212	0.0234264	13.3182	0.741737
rice	Straighthead_suseptability	BL	0.603374	0.0710477	1.13173	0.12016	122.48	25.6851
rice	Straighthead_suseptability	BRR	0.607293	0.0706134	1.12649	0.119228	58.1704	9.17724
rice	Straighthead_suseptability	BayesA	0.609685	0.0712452	1.12305	0.116627	90.8057	15.5189
rice	Straighthead_suseptability	BayesB	0.613436	0.069556	1.11886	0.116361	80.1688	11.0262
rice	Straighthead_suseptability	BayesC	0.608162	0.0711969	1.12564	0.119195	81.8818	21.4064
rice	Straighthead_suseptability	GBLUP	0.608645	0.0704641	1.12468	0.1192	1.82752	0.763798
rice	Straighthead_suseptability	LightGBM	0.610258	0.0807964	1.12459	0.119847	7.44848	2.32126
rice	Straighthead_suseptability	RF	0.637758	0.0735653	1.09559	0.108757	1.21573	0.192365
rice	Straighthead_suseptability	RKHS	0.589012	0.0721372	1.14726	0.119039	1.06796	0.107985
rice	Straighthead_suseptability	XGBoost	0.644545	0.0779489	1.08006	0.113271	17.0335	0.724813
rice	Year06Flowering_time_at_Arkansas	BL	0.496468	0.0710927	10.3512	0.568001	103.405	30.6514
rice	Year06Flowering_time_at_Arkansas	BRR	0.496423	0.0713682	10.3781	0.572946	70.1102	20.5909
rice	Year06Flowering_time_at_Arkansas	BayesA	0.500946	0.0720559	10.3299	0.542269	81.87	27.1928
rice	Year06Flowering_time_at_Arkansas	BayesB	0.500725	0.0694847	10.3386	0.568132	93.0956	10.3792
rice	Year06Flowering_time_at_Arkansas	BayesC	0.498784	0.0726131	10.361	0.571742	68.8714	13.767
rice	Year06Flowering_time_at_Arkansas	GBLUP	0.497943	0.0716178	10.3624	0.562991	1.28772	0.258784
rice	Year06Flowering_time_at_Arkansas	LightGBM	0.569483	0.0570641	9.8329	0.610162	9.08295	1.79322
rice	Year06Flowering_time_at_Arkansas	RF	0.574508	0.0714819	9.79796	0.629639	1.92334	0.141806
rice	Year06Flowering_time_at_Arkansas	RKHS	0.480863	0.0727946	10.5094	0.640179	1.50108	0.44209
rice	Year06Flowering_time_at_Arkansas	XGBoost	0.616415	0.0683957	9.42816	0.637742	5.58029	1.61976
rice	Year07Flowering_time_at_Arkansas	BL	0.460884	0.111402	13.1622	1.55344	94.7834	25.9618
rice	Year07Flowering_time_at_Arkansas	BRR	0.462949	0.110911	13.1367	1.51829	53.924	3.9265
rice	Year07Flowering_time_at_Arkansas	BayesA	0.464996	0.111458	13.1163	1.52665	92.867	13.8112
rice	Year07Flowering_time_at_Arkansas	BayesB	0.466167	0.109798	13.1173	1.52724	95.1418	11.8584
rice	Year07Flowering_time_at_Arkansas	BayesC	0.464045	0.1115	13.1288	1.53883	94.695	23.0388
rice	Year07Flowering_time_at_Arkansas	GBLUP	0.463809	0.111477	13.1276	1.51431	2.72264	1.07391
rice	Year07Flowering_time_at_Arkansas	LightGBM	0.541805	0.0985488	12.4237	1.543	17.9661	7.75359
rice	Year07Flowering_time_at_Arkansas	RF	0.541659	0.105574	12.4429	1.5599	0.93309	0.260581
rice	Year07Flowering_time_at_Arkansas	RKHS	0.452715	0.108475	13.2319	1.50677	1.64312	0.260374
rice	Year07Flowering_time_at_Arkansas	XGBoost	0.566424	0.0946983	12.1755	1.52696	14.6802	0.71061
soybean	C13	BL	0.412575	0.0878811	0.249392	0.0210325	78.0759	10.4948
soybean	C13	BRR	0.413969	0.0869092	0.24884	0.0209455	64.1469	20.2433
soybean	C13	BayesA	0.412733	0.0857015	0.249043	0.0208916	57.7122	0.984868
soybean	C13	BayesB	0.412782	0.0862929	0.24901	0.0208622	59.1062	4.36515
soybean	C13	BayesC	0.413123	0.086242	0.248747	0.0210317	82.0679	23.0482
soybean	C13	GBLUP	0.414658	0.0884096	0.248709	0.0210521	4.17376	0.146597
soybean	C13	LightGBM	0.395094	0.0831053	0.250631	0.0209199	4.43176	0.372234
soybean	C13	RF	0.384755	0.0897008	0.252029	0.0208797	4.80878	0.170847
soybean	C13	RKHS	0.409222	0.0871331	0.249427	0.0213959	1.9584	0.131652
soybean	C13	XGBoost	0.388593	0.0734138	0.251559	0.0208016	5.12133	0.744178
soybean	Wilt	BL	0.456444	0.0855628	5.72141	0.659548	94.3138	19.5774
soybean	Wilt	BRR	0.457567	0.085721	5.72908	0.646938	59.6603	15.4395
soybean	Wilt	BayesA	0.457177	0.0889391	5.7274	0.6389	59.7859	6.41438
soybean	Wilt	BayesB	0.458703	0.0866212	5.72375	0.638469	70.3585	15.0486
soybean	Wilt	BayesC	0.457697	0.0879873	5.72535	0.646413	62.5845	11.6509
soybean	Wilt	GBLUP	0.458435	0.0881625	5.72568	0.636501	1.58116	0.0913982
soybean	Wilt	LightGBM	0.420131	0.100881	5.85219	0.687913	5.05117	0.802792
soybean	Wilt	RF	0.407848	0.0882993	5.87704	0.725766	2.19154	0.72788
soybean	Wilt	RKHS	0.4541	0.0861941	5.73286	0.657127	1.63712	0.377949
soybean	Wilt	XGBoost	0.419498	0.0993106	5.85533	0.664427	27.0833	2.59735
wheatG	DTR	BL	0.471484	0.0681116	1.90815	0.177873	52.8511	10.9237
wheatG	DTR	BRR	0.469321	0.0692663	1.90993	0.17815	37.4425	14.4872
wheatG	DTR	BayesA	0.471527	0.0680835	1.90674	0.175196	54.8558	18.0384
wheatG	DTR	BayesB	0.470552	0.0684648	1.91018	0.175152	60.0039	18.0123
wheatG	DTR	BayesC	0.470113	0.0683114	1.90961	0.17951	46.2025	7.17367
wheatG	DTR	GBLUP	0.469576	0.0691859	1.91022	0.17733	2.33016	0.504949
wheatG	DTR	LightGBM	0.457042	0.075973	1.92602	0.19422	2.93547	0.488254
wheatG	DTR	RF	0.470848	0.0687479	1.92287	0.176783	3.37431	0.277968
wheatG	DTR	RKHS	0.47686	0.0677651	1.90291	0.180748	1.88888	0.310167
wheatG	DTR	XGBoost	0.476139	0.0726641	1.90268	0.181389	2.4357	0.22875
wheatG	EW	BL	0.384755	0.0945201	2.90893	0.168909	52.0029	10.8198
wheatG	EW	BRR	0.387833	0.0907951	2.9052	0.169275	36.5722	6.10919
wheatG	EW	BayesA	0.388826	0.091474	2.90756	0.173524	47.1808	15.4003
wheatG	EW	BayesB	0.388138	0.0930133	2.90598	0.171586	55.2899	4.38216
wheatG	EW	BayesC	0.387571	0.0926442	2.90426	0.172614	72.8511	9.60952
wheatG	EW	GBLUP	0.386891	0.0924594	2.90605	0.170904	3.96556	1.4595
wheatG	EW	LightGBM	0.375582	0.0868728	2.91283	0.157134	3.48988	1.3826
wheatG	EW	RF	0.359623	0.101843	2.93951	0.15282	1.16604	0.185328
wheatG	EW	RKHS	0.384712	0.0942352	2.90978	0.163726	2.93252	0.557761
wheatG	EW	XGBoost	0.360018	0.0864436	2.93118	0.16475	2.20146	0.178699
wheatG	FHB	BL	0.721463	0.0562739	4.68153	0.589101	64.2426	18.4131
wheatG	FHB	BRR	0.721427	0.0547327	4.67598	0.582219	27.7917	3.46397
wheatG	FHB	BayesA	0.721433	0.0540016	4.67485	0.582623	51.4024	13.2776
wheatG	FHB	BayesB	0.721542	0.0543915	4.67376	0.584677	53.2282	7.34095
wheatG	FHB	BayesC	0.721394	0.0545883	4.67553	0.582297	39.9239	8.54798
wheatG	FHB	GBLUP	0.720991	0.0549734	4.6783	0.58765	2.099	0.447217
wheatG	FHB	LightGBM	0.72251	0.058822	4.66852	0.635376	2.09452	0.137382
wheatG	FHB	RF	0.7055	0.0610206	4.85574	0.613942	5.18827	1.95532
wheatG	FHB	RKHS	0.730136	0.0552667	4.61677	0.601268	1.64068	0.327998
wheatG	FHB	XGBoost	0.713131	0.0602498	4.72014	0.622406	3.94331	0.603412
wheatG	GH	BL	0.595096	0.080326	3.04521	0.329866	50.8498	4.95624
wheatG	GH	BRR	0.595547	0.0792829	3.04092	0.326898	42	16.3522
wheatG	GH	BayesA	0.642643	0.0648424	2.9023	0.304814	36.8358	2.01079
wheatG	GH	BayesB	0.647354	0.0624741	2.88581	0.289635	54.3651	11.8315
wheatG	GH	BayesC	0.597431	0.0792192	3.03675	0.324267	56.3908	19.1755
wheatG	GH	GBLUP	0.595413	0.0802763	3.04094	0.323839	1.78736	0.443464
wheatG	GH	LightGBM	0.658503	0.0691348	2.85388	0.276292	7.40009	0.940865
wheatG	GH	RF	0.598807	0.0847496	3.07476	0.285814	3.49035	0.662577
wheatG	GH	RKHS	0.603112	0.0818692	3.02009	0.322942	2.02836	0.404324
wheatG	GH	XGBoost	0.662726	0.0666428	2.83841	0.27301	4.90416	0.129948
wheatG	GPE	BL	0.385862	0.0963217	5.87396	0.395132	51.2033	4.37843
wheatG	GPE	BRR	0.383819	0.0962679	5.87936	0.398919	42.2027	12.7266
wheatG	GPE	BayesA	0.383129	0.095102	5.88162	0.405034	44.8592	15.1176
wheatG	GPE	BayesB	0.386179	0.0948839	5.88008	0.399269	41.3973	1.66362
wheatG	GPE	BayesC	0.383161	0.0956511	5.88131	0.397495	38.5849	11.6674
wheatG	GPE	GBLUP	0.384227	0.0950844	5.87807	0.399458	2.09388	0.437765
wheatG	GPE	LightGBM	0.376044	0.102867	5.91295	0.434617	1.65328	0.0664038
wheatG	GPE	RF	0.356327	0.109776	5.94047	0.407937	0.256667	0.00518181
wheatG	GPE	RKHS	0.38785	0.0951532	5.86879	0.401026	1.66824	0.67003
wheatG	GPE	XGBoost	0.361002	0.0889688	5.93227	0.440995	4.26611	0.979309
wheatG	GY	BL	0.653667	0.0462689	3.84434	0.266354	40.3407	4.57591
wheatG	GY	BRR	0.654567	0.0460586	3.83889	0.254761	45.1692	16.579
wheatG	GY	BayesA	0.654327	0.0456537	3.83866	0.257854	40.1694	8.9366
wheatG	GY	BayesB	0.653583	0.0454625	3.84153	0.255824	52.475	7.03643
wheatG	GY	BayesC	0.654393	0.0455718	3.83942	0.249991	44.8945	5.33494
wheatG	GY	GBLUP	0.654812	0.0463015	3.83779	0.249814	1.92704	0.625805
wheatG	GY	LightGBM	0.635698	0.0507216	3.90996	0.316756	4.97438	0.702863
wheatG	GY	RF	0.627276	0.0485544	3.9843	0.355129	6.27717	1.57392
wheatG	GY	RKHS	0.655484	0.0461239	3.83964	0.277235	2.53928	0.734766
wheatG	GY	XGBoost	0.643012	0.051171	3.87855	0.288542	7.35548	0.461336
wheatG	HAG	BL	0.50082	0.0658676	43.668	3.6648	52.5118	6.89155
wheatG	HAG	BRR	0.501366	0.0617812	43.6925	3.7404	34.7671	7.66963
wheatG	HAG	BayesA	0.501803	0.0614283	43.7151	3.72278	62.8794	17.8866
wheatG	HAG	BayesB	0.50209	0.0628228	43.6902	3.70253	43.9785	8.08232
wheatG	HAG	BayesC	0.502043	0.0621734	43.6969	3.7431	45.8217	13.6838
wheatG	HAG	GBLUP	0.50288	0.0620315	43.6735	3.70169	2.03376	0.0721926
wheatG	HAG	LightGBM	0.497298	0.0558466	43.8703	3.78444	3.80956	0.903975
wheatG	HAG	RF	0.478758	0.0665122	44.4541	4.00584	4.67705	0.91894
wheatG	HAG	RKHS	0.506156	0.0620033	43.5966	3.77402	1.90724	0.0440873
wheatG	HAG	XGBoost	0.494879	0.0740137	44.0132	4.32861	6.81823	0.36144
wheatG	HD	BL	0.696889	0.0652929	2.28289	0.179214	51.0984	6.10659
wheatG	HD	BRR	0.697059	0.0659184	2.28097	0.180211	37.7621	3.867
wheatG	HD	BayesA	0.697632	0.0643074	2.27801	0.178922	46.8486	4.54267
wheatG	HD	BayesB	0.6974	0.0640546	2.27845	0.176237	53.934	18.0662
wheatG	HD	BayesC	0.696856	0.0646234	2.28138	0.179782	44.7182	10.132
wheatG	HD	GBLUP	0.696572	0.0649552	2.2807	0.178838	2.20312	0.116369
wheatG	HD	LightGBM	0.713103	0.0628375	2.22718	0.199298	9.18225	2.03919
wheatG	HD	RF	0.698146	0.0724454	2.3586	0.200761	1.49906	0.395841
wheatG	HD	RKHS	0.708812	0.0634718	2.25347	0.181025	1.8814	0.112643
wheatG	HD	XGBoost	0.724308	0.0626966	2.19931	0.187684	10.7176	1.51749
wheatG	PC	BL	0.687791	0.0555346	0.431203	0.0616606	46.1514	3.01455
wheatG	PC	BRR	0.686455	0.0527963	0.432388	0.0595974	31.9325	4.6572
wheatG	PC	BayesA	0.686221	0.0522997	0.432339	0.0592272	51.0436	16.665
wheatG	PC	BayesB	0.687109	0.052478	0.431898	0.0595471	51.2737	8.14473
wheatG	PC	BayesC	0.68541	0.0529444	0.43282	0.0593516	42.6584	7.4852
wheatG	PC	GBLUP	0.68599	0.0535651	0.432496	0.0596101	5.77664	1.50208
wheatG	PC	LightGBM	0.68439	0.0555286	0.432722	0.0617094	3.11238	0.836638
wheatG	PC	RF	0.660514	0.06303	0.452722	0.0698131	0.384328	0.127419
wheatG	PC	RKHS	0.695892	0.0528364	0.426746	0.0620568	1.52456	0.0279927
wheatG	PC	XGBoost	0.67603	0.0574598	0.436913	0.0630346	2.15772	0.0609239
wheatG	PH	BL	0.809038	0.0329427	5.31635	0.400985	66.3034	16.355
wheatG	PH	BRR	0.808177	0.0334162	5.32538	0.405631	53.5389	13.1967
wheatG	PH	BayesA	0.808724	0.0331933	5.31938	0.401862	46.8037	15.9511
wheatG	PH	BayesB	0.80875	0.0322861	5.31769	0.395887	38.8702	7.71177
wheatG	PH	BayesC	0.80817	0.0333261	5.32408	0.401367	49.759	12.7901
wheatG	PH	GBLUP	0.80817	0.0332352	5.32497	0.403596	1.82372	0.0556825
wheatG	PH	LightGBM	0.80811	0.0370628	5.34185	0.462404	3.47758	1.16976
wheatG	PH	RF	0.802421	0.0358685	5.57596	0.444588	0.782882	0.0269704
wheatG	PH	RKHS	0.813482	0.0324745	5.27734	0.4079	2.07088	0.429599
wheatG	PH	XGBoost	0.809419	0.0338057	5.32094	0.451505	11.0081	0.856397
wheatG	SDS	BL	0.775862	0.0449472	7.31004	0.484698	41.2017	2.61321
wheatG	SDS	BRR	0.771914	0.0454703	7.35818	0.4923	67.2226	10.4002
wheatG	SDS	BayesA	0.782953	0.0465459	7.17978	0.429681	47.2894	11.5513
wheatG	SDS	BayesB	0.791372	0.0456142	7.06844	0.498949	41.4418	6.45287
wheatG	SDS	BayesC	0.776709	0.0449951	7.28746	0.480763	41.5594	5.04051
wheatG	SDS	GBLUP	0.77191	0.0454537	7.35762	0.488703	1.5592	0.0260912
wheatG	SDS	LightGBM	0.810095	0.0449562	6.79218	0.519715	2.81913	0.0994932
wheatG	SDS	RF	0.787101	0.0472884	7.20833	0.504806	8.01166	2.34459
wheatG	SDS	RKHS	0.781948	0.0453258	7.25168	0.532854	2.697	0.525763
wheatG	SDS	XGBoost	0.813145	0.0471267	6.7467	0.518296	8.7472	0.72317
wheatG	SEP	BL	0.519725	0.0598322	2.55803	0.293971	40.8832	4.3833
wheatG	SEP	BRR	0.519628	0.0637327	2.55772	0.294198	63.0193	12.3775
wheatG	SEP	BayesA	0.51782	0.063065	2.56216	0.28984	44.4075	4.16828
wheatG	SEP	BayesB	0.517877	0.0635163	2.56538	0.290564	55.8208	4.59726
wheatG	SEP	BayesC	0.520381	0.061902	2.55646	0.288303	43.1988	11.6713
wheatG	SEP	GBLUP	0.519369	0.0621259	2.55876	0.293842	2.1592	0.714146
wheatG	SEP	LightGBM	0.484614	0.0547014	2.62399	0.272095	3.07393	0.631589
wheatG	SEP	RF	0.495984	0.0567862	2.61902	0.297751	1.32067	0.525122
wheatG	SEP	RKHS	0.527318	0.0624401	2.54013	0.295965	1.337	0.0207866
wheatG	SEP	XGBoost	0.481118	0.0582959	2.61762	0.274467	8.31021	0.127526
wheatG	STC	BL	0.601637	0.0876067	0.631721	0.0493108	55.8106	4.56515
wheatG	STC	BRR	0.600406	0.0850474	0.632093	0.0489704	30.2397	4.21157
wheatG	STC	BayesA	0.602968	0.0826255	0.630772	0.0486951	48.5205	4.53422
wheatG	STC	BayesB	0.610288	0.0779213	0.626264	0.0473682	59.6873	20.9594
wheatG	STC	BayesC	0.600653	0.0846514	0.632025	0.048714	45.0365	12.7226
wheatG	STC	GBLUP	0.600068	0.0856936	0.632669	0.0497943	3.2968	1.99502
wheatG	STC	LightGBM	0.616712	0.0876626	0.619554	0.0501726	4.85863	0.181257
wheatG	STC	RF	0.59549	0.0899963	0.644011	0.0469012	3.37447	0.0209432
wheatG	STC	RKHS	0.606846	0.0858082	0.628072	0.0485114	2.53508	0.737926
wheatG	STC	XGBoost	0.627608	0.0864188	0.614322	0.0472304	5.01914	0.678028
wheatG	SW	BL	0.766819	0.0462055	1.47919	0.142727	47.6138	8.15541
wheatG	SW	BRR	0.767656	0.0456235	1.47458	0.143024	38.3668	7.76692
wheatG	SW	BayesA	0.768005	0.0460245	1.47459	0.142213	36.9436	1.37039
wheatG	SW	BayesB	0.768578	0.0459788	1.47258	0.143004	56.3798	10.7795
wheatG	SW	BayesC	0.768278	0.0458041	1.47396	0.142726	37.6697	9.30512
wheatG	SW	GBLUP	0.768044	0.0457558	1.47422	0.142559	1.5164	0.0342977
wheatG	SW	LightGBM	0.756902	0.0546931	1.50081	0.153073	2.75505	0.146655
wheatG	SW	RF	0.746161	0.054294	1.54828	0.155456	5.72385	1.79674
wheatG	SW	RKHS	0.769801	0.0470253	1.47107	0.148602	2.00048	0.0876133
wheatG	SW	XGBoost	0.748596	0.0574524	1.52253	0.164135	10.471	1.2107
wheatG	TKW	BL	0.489856	0.121075	3.04171	0.288409	86.2934	14.5185
wheatG	TKW	BRR	0.489014	0.125457	3.04729	0.300651	65.8644	18.1042
wheatG	TKW	BayesA	0.489283	0.125536	3.04548	0.298938	46.6091	13.4611
wheatG	TKW	BayesB	0.488035	0.124835	3.05038	0.300488	53.156	7.88186
wheatG	TKW	BayesC	0.489156	0.123462	3.0444	0.29585	43.937	5.35517
wheatG	TKW	GBLUP	0.488981	0.124751	3.04623	0.297754	2.38996	0.848019
wheatG	TKW	LightGBM	0.475025	0.111808	3.04743	0.30493	2.25605	0.669336
wheatG	TKW	RF	0.46499	0.110619	3.0667	0.319739	3.69531	0.340302
wheatG	TKW	RKHS	0.491073	0.124066	3.03558	0.301807	1.50884	0.137992
wheatG	TKW	XGBoost	0.471091	0.0996021	3.05408	0.297329	5.07959	0.606545
wheatG	ZEL	BL	0.798707	0.0397154	5.42046	0.385202	53.4968	7.84665
wheatG	ZEL	BRR	0.795759	0.0395031	5.45261	0.380932	45.9309	16.1506
wheatG	ZEL	BayesA	0.801223	0.0392521	5.3894	0.382258	62.7616	19.3401
wheatG	ZEL	BayesB	0.808618	0.0382132	5.30022	0.376145	44.5128	5.55725
wheatG	ZEL	BayesC	0.799109	0.0387268	5.41492	0.379602	42.7041	4.43804
wheatG	ZEL	GBLUP	0.795631	0.0395964	5.45179	0.375733	5.03836	0.657265
wheatG	ZEL	LightGBM	0.820201	0.0375465	5.17905	0.375807	4.14903	1.35519
wheatG	ZEL	RF	0.800296	0.037956	5.57329	0.368662	6.33501	2.21276
wheatG	ZEL	RKHS	0.802836	0.0414127	5.40196	0.399622	1.4054	0.0300624
wheatG	ZEL	XGBoost	0.826506	0.0380889	5.12904	0.38341	11.2656	1.30256

## Sheet: TableS5
Table S5. Regression coefficients and summary for estimating the effects of species, model and trait when predicting correlation between observed and predicted in the testing datasets for 5×5 fold cross-validation.
lm(formula = correlation ~ species + model + trait)
Variable	Standard error	t-value	p		Residual standard error:	0.08263	on 97,711 degrees of freedom
(Intercept)	0.543	0.0026	< 2.2E-16		Multiple r2:	0.8404
Species: bean	-0.1532	0.0035	< 2.2E-16		Adjusted r2:	0.8403
Species: lentil	0.2949	0.0035	< 2.2E-16		F-statistic:	5,361	on 96 and 97,711 degrees of freedom
Species: maize	0.0975	0.0035	< 2.2E-16		p-value:	< 2.2E-16
Species: oyster	-0.2579	0.0035	< 2.2E-16
Species: pig	-0.2747	0.0035	< 2.2E-16
Species: pine	0.3268	0.0035	< 2.2E-16
Species: rice	-0.2226	0.0035	< 2.2E-16
Species: soybean	-0.0792	0.0035	< 2.2E-16
Species: wheat	0.2636	0.0034	< 2.2E-16
Model: BayesB	0.0018	0.0012	0.143
Model: BayesC	-0.0025	0.0012	0.0484
Model: BL	-0.0039	0.0012	0.0019
Model: BRR	-0.0032	0.0012	0.0103
Model: CropGBM	0.0075	0.0011	2.54e-12
Model: GBLUP	-0.0033	0.0012	0.00893
Model: RF	-0.0185	0.0012	< 2.2E-16
Model: RKHS	-0.0064	0.0012	2.45e-07
Model: SVM	-0.0562	0.0012	< 2.2E-16
Trait: Amylose_content	0.3568	0.0035	< 2.2E-16
Trait: BA	-0.057	0.0035	< 2.2E-16
Trait: BaMMV	0.154	0.0035	< 2.2E-16
Trait: BD	-0.045	0.0035	< 2.2E-16
Trait: Blast_resistance	0.2179	0.0035	< 2.2E-16
Trait: BLC	-0.0745	0.0035	< 2.2E-16
Trait: Brown_rice_length_width_ratio	0.2166	0.0035	< 2.2E-16
Trait: Brown_rice_seed_length	0.2492	0.0035	< 2.2E-16
Trait: Brown_rice_seed_width	0.3875	0.0035	< 2.2E-16
Trait: Brown_rice_surface_area	0.2595	0.0035	< 2.2E-16
Trait: Brown_rice_volume	0.3405	0.0035	< 2.2E-16
Trait: C13	-0.051	0.0035	< 2.2E-16
Trait: c5c6	0.0366	0.0035	< 2.2E-16
Trait: Culm_habit	0.3333	0.0035	< 2.2E-16
Trait: CWAC	-0.149	0.0035	< 2.2E-16
Trait: CWAL	-0.0895	0.0037	< 2.2E-16
Trait: DBH	-0.144	0.0035	< 2.2E-16
Trait: density	0.0761	0.0035	< 2.2E-16
Trait: DF	0.3919	0.0035	< 2.2E-16
Trait: DPM	0.293	0.0035	< 2.2E-16
Trait: DTF	-0.0176	0.0035	6.24e-07
Trait: DTM	0.0101	0.0035	0.00433
Trait: DTR	-0.3475	0.0034	< 2.2E-16
Trait: DTS	0.0231	0.0035	5.36e-11
Trait: Ear.Height	0.1975	0.0035	< 2.2E-16
Trait: EW	-0.4361	0.0034	< 2.2E-16
Trait: FHB	-0.0839	0.0034	< 2.2E-16
Trait: Flag_leaf_length	0.0578	0.0035	< 2.2E-16
Trait: Flag_leaf_width	0.3577	0.0035	< 2.2E-16
Trait: Florets_per_panicle	0.1414	0.0035	< 2.2E-16
Trait: Flowering_time_at_Aberdeen	-0.0099	0.0035	0.00509
Trait: Flowering_time_at_Arkansas	0.192	0.0035	< 2.2E-16
Trait: Flowering_time_at_Faridpur	0.0315	0.0035	< 2.2E-16
Trait: FT_ratio_of_Arkansas_Aberdeen	0.0198	0.0035	1.96e-08
Trait: FT_ratio_of_Faridpur_Aberdeen	-0.0467	0.0035	< 2.2E-16
Trait: gall	0.0288	0.0035	3.1e-16
Trait: GH	-0.1822	0.0034	< 2.2E-16
Trait: GPE	-0.4286	0.0034	< 2.2E-16
Trait: Grain.Moisture	0.2556	0.0035	< 2.2E-16
Trait: GY	-0.1637	0.0034	< 2.2E-16
Trait: HAG	-0.3124	0.0034	< 2.2E-16
Trait: HD	-0.0938	0.0034	< 2.2E-16
Trait: HAT	-0.2344	0.0035	< 2.2E-16
Trait: HTLC	-0.0897	0.0035	< 2.2E-16
Trait: lateWood.4	0.0384	0.0035	< 2.2E-16
Trait: lignin	0.0375	0.0035	< 2.2E-16
Trait: MS	0.0606	0.0035	< 2.2E-16
Trait: Panicle_fertility	0.028	0.0035	2.18e-15
Trait: Panicle_length	0.2249	0.0035	< 2.2E-16
Trait: Panicle_number_per_plant	0.4519	0.0035	< 2.2E-16
Trait: PC	-0.1239	0.0034	< 2.2E-16
Trait: PH	0.0034	0.0034	0.321
Trait: PHI	0.031	0.0035	< 2.2E-16
Trait: Plant_height	0.3451	0.0035	< 2.2E-16
Trait: Plant.Height	0.2299	0.0035	< 2.2E-16
Trait: Pollen.DAP	0.2869	0.0035	< 2.2E-16
Trait: Primary_panicle_branch_number	0.1731	0.0035	< 2.2E-16
Trait: Protein_content	0.0668	0.0035	< 2.2E-16
Trait: REP	-0.1306	0.0035	< 2.2E-16
Trait: rootnum	0.0028	0.0035	0.431
Trait: rootnumbin	-0.0157	0.0035	8.51e-06
Trait: rustbin	-0.0058	0.0035	0.0986
Trait: SDS	-0.0153	0.0032	2.24e-06
Trait: Seed_length	0.1857	0.0035	< 2.2E-16
Trait: Seed_length_width_ratio	0.2071	0.0035	< 2.2E-16
Trait: Seed_number_per_panicle	0.0646	0.0035	< 2.2E-16
Trait: Seed_surface_area	0.2428	0.0035	< 2.2E-16
Trait: Seed_volume	0.3269	0.0035	< 2.2E-16
Trait: Seed_width	0.3761	0.0035	< 2.2E-16
Trait: SEP	-0.3075	0.0032	< 2.2E-16
Trait: Silk.DAP	0.2846	0.0035	< 2.2E-16
Trait: STC	-0.2047	0.0032	< 2.2E-16
Trait: Straighthead_suseptability	0.2978	0.0035	< 2.2E-16
Trait: SW	-0.0494	0.0032	< 2.2E-16
Trait: TKW	-0.3165	0.0032	< 2.2E-16
Trait: X100SdW	0.2635	0.0035	< 2.2E-16
Trait: Year06Flowering_time_at_Arkansas	0.2096	0.0035	< 2.2E-16
Trait: Year07Flowering_time_at_Arkansas	0.1574	0.0035	< 2.2E-16
